# Supplementary material for: Understanding climate change from a global analysis of city analogues
Source: PLoS One. 2019 Jul 10;14(7):e0217592. doi: 10.1371/journal.pone.0217592 (PMC6619606; doi:10.1371/journal.pone.0217592)
Supplement: S1 Table — The dissimilarity is expressed as the Euclidean distance matrix performed on the 4 main axes of the PCA analysis that summarizes the climate variation (19 bioclimatic variables) among the major cities of the world. (ODS) [file pone.0217592.s001.ods]

## Sheet: database_S1
	Future_Accra	Future_Ad Damman	Future_Adana	Future_Addis Ababa	Future_Adelaide	Future_Agana	Future_Aguascalientes	Future_Ahmedabad	Future_Ahvaz	Future_Al Hudaydah	Future_Aleppo	Future_Alexandria	Future_Algiers	Future_Almaty	Future_Amman	Future_Amsterdam	Future_Andorra	Future_Ankara	Future_Antalya	Future_Antananarivo	Future_Arequipa	Future_Ashgabat	Future_Asmara	Future_Astana	Future_Asuncion	Future_Athens	Future_Atlanta	Future_Auckland	Future_Austin	Future_Baghdad	Future_Baguio City	Future_Baku	Future_Baltimore	Future_Bamako	Future_Bandar Lampung	Future_Bandar Seri Begawan	Future_Bandung	Future_Bangalore	Future_Bangkok	Future_Bangui	Future_Banja Luka	Future_Banjul	Future_Barcelona	Future_Barquisimeto	Future_Barranquilla	Future_Basra	Future_Basseterre	Future_Batumi	Future_Beijing
Abidjan	2.193602983	4.99766775	4.673623395	3.03375893	4.256066197	2.461312378	5.204895632	4.941201448	6.829043647	4.620679466	5.837945041	4.251541857	3.658507145	5.726869658	5.064627269	4.89805161	5.015029785	5.794132328	3.792111611	2.528056283	5.160555062	6.13750317	4.141592397	7.810316841	3.160942272	4.381567111	5.148225493	3.807706273	4.872612573	6.789308858	3.374419429	4.73620877	5.522756188	4.383014633	2.974369789	5.585499637	1.618745701	3.051678246	1.951063771	2.57788404	5.087948826	3.516615333	3.871819096	3.607368903	2.692009467	6.026413159	2.416138074	4.075416405	5.630065114
Abu Dhabi	3.031278269	0.430192944	1.677414228	3.045137575	2.746339623	6.489905531	1.628362899	2.647109611	2.90363548	1.488974227	1.897177544	1.374660438	2.390695151	3.943383469	1.271334366	5.339030292	4.870164327	2.943946639	1.936502363	4.401873274	1.829311819	2.341713912	1.841491988	6.404194499	3.701331557	1.831908336	4.844579181	4.974153212	2.554805324	2.600108513	7.46490349	2.960832156	5.029662936	2.095674798	5.843143153	9.010780714	4.673746141	1.929123877	3.358881679	3.864226718	4.278489253	2.417693099	3.210245101	1.895488191	2.612086134	1.754611802	4.127080174	6.391521568	4.957667335
Abuja	1.481057667	3.028798829	2.633703551	2.365532946	2.982230083	3.457654762	3.358597782	3.319156929	4.641983084	2.693134919	3.836192902	2.884983988	2.42930693	4.549849825	3.285894505	4.728674558	4.447639797	4.149574138	1.765862937	2.911451581	3.89577102	4.213323134	3.008542103	7.107589947	1.741263617	2.743658998	3.788025588	3.53236813	2.882782622	4.583626035	5.141652274	3.574283153	4.364057317	2.545328585	2.904183594	6.092799663	1.840824212	1.32418907	1.027587744	1.037268671	3.907066075	2.403523362	2.971650132	1.955153399	1.83734248	3.885185205	2.098721813	4.175441634	5.178622267
Accra	0.605471513	3.36632645	3.241758223	2.308078544	2.608456157	3.894020036	3.953092288	4.315686218	5.641906266	2.718453721	4.391858455	2.447383329	1.907103198	4.664184389	3.535911548	4.074600455	4.17411746	4.382492363	2.637147062	3.241053828	3.609439746	4.723756233	2.902931216	7.023505783	2.851390754	2.663860225	4.604456023	3.209143738	3.639445644	5.446709978	5.394998968	3.094467637	4.975168965	3.520341125	3.688876095	6.73557857	2.419139885	1.862320477	1.855172788	2.264110261	4.24525754	2.856144176	2.339297127	1.621140376	1.192915654	4.664083002	1.329663875	4.677521382	5.537329935
Ad Damman	3.531128407	0.643184256	1.469731839	3.347094727	2.899021569	6.742674483	1.358165698	2.713639796	2.383709704	1.747245488	1.378745188	1.892319761	2.701245779	3.817305308	1.169401494	5.505727037	4.925622666	2.683949051	1.977199663	4.722046208	2.112658085	1.859434356	2.245082124	6.296839064	3.74181881	1.95918108	4.64163168	5.127020766	2.277059932	1.973988897	7.824709076	3.094583389	4.833076563	2.241011334	5.992703014	9.11110823	4.928057673	2.314790067	3.742449144	4.041901111	4.153328088	2.868725568	3.44907133	2.28708207	3.178265965	1.227656962	4.466620404	6.452758085	5.011910174
Adana	2.883607385	2.442853092	1.148492595	1.762966749	0.938225345	5.384889386	1.919488731	3.959831212	4.184987655	2.486819589	2.075584505	1.776098018	1.084728347	2.212526163	1.458382423	3.31510484	2.718600978	1.662243166	1.348356028	3.601997451	2.185676566	2.227443681	1.987271445	4.880566697	2.291928885	0.622192846	3.016417281	2.923596233	1.361549432	3.648024629	6.686779331	1.32433467	3.044538818	3.370238352	4.742317274	7.696260238	3.481232581	2.014116907	3.308858988	3.182659347	2.162945457	3.403515331	1.441613549	1.798050073	2.936868733	3.197861767	3.02580888	4.492939147	4.153890541
Addis Ababa	2.660948151	3.533174773	2.836517657	0.605434051	2.017106057	5.006422042	2.998105246	4.336157429	5.508549179	3.666256251	3.605737099	2.221227366	1.678997852	2.848705404	2.685837396	3.030053383	2.785918076	3.120311454	2.434628129	2.248978269	2.437052294	3.706724769	1.715761548	4.837415337	2.789937563	2.176147386	4.079519702	2.943030101	3.104474061	5.125361421	5.316089844	2.169486878	3.856377759	3.923992692	4.881402805	7.710430691	3.0935905	2.253411328	3.063617912	3.632698149	3.024470383	3.195884804	1.784373439	2.612636993	2.726341388	4.494656446	3.056100934	4.306840859	3.298433038
Adelaide	3.325974338	3.876050498	2.916098091	2.272182572	0.965279713	5.552950953	3.57225428	5.557402376	5.919044224	3.545080367	3.653862896	2.540300505	1.415794302	2.482040842	2.938946552	1.815362425	1.784927307	2.598497697	3.013776689	4.132751574	2.904037627	3.673864369	2.930716557	4.536048526	3.288250109	1.86271093	3.683228135	2.1025518	2.97377873	5.322253832	6.892127377	0.849476959	3.486018871	4.92520426	5.153436481	7.839817464	3.854973589	3.236709366	4.20148513	4.024097225	2.45510258	4.582110948	0.613777727	2.585415483	3.527006139	4.877775354	2.843763514	4.472336782	4.771934629
Agana	3.405909094	6.055123229	5.368783033	4.050519801	4.856032054	0.882853581	6.145433072	6.131948672	7.635850391	5.48828729	6.611037918	5.420720935	4.477468629	6.21345483	6.020512985	4.991287553	5.143995719	6.35984116	4.559705303	3.708989874	6.371757011	6.874467132	5.44586352	8.251450649	3.298596439	5.164749676	4.802273796	3.549204756	5.299485393	7.554046391	3.808004046	5.375761843	5.352547851	5.502900388	1.747732896	3.865325456	1.597130229	4.198269278	3.168341117	2.678011872	5.161953349	4.992649504	4.450964728	4.495542501	4.056529398	6.939038127	2.607769749	3.173779767	6.587374763
Aguascalientes	3.365064451	2.392301255	1.774333785	1.760043041	2.069060746	6.18578306	1.376305969	3.469566697	4.025402787	3.058064233	2.003051006	1.68117038	1.951324666	2.32478322	1.125238544	4.033506197	3.415655162	1.989479898	1.883837455	3.303008657	1.236968362	2.07964694	0.988320916	4.59900548	3.148024892	1.551159963	4.069907434	4.01535343	2.251846866	3.548051103	6.625795702	2.095953608	3.827707513	3.196860096	5.735429466	8.711601323	4.188620616	2.198204962	3.602905106	4.10488643	3.012046001	2.993465114	2.408414447	2.560999131	3.163994384	3.012273032	4.07361121	5.315048	3.144755721
Ahmedabad	3.338598869	2.142491565	2.685022581	3.107855507	4.013688324	6.073716912	2.143081015	0.943126426	3.008498876	3.118562351	2.958826559	2.80556715	3.52161098	4.680080167	2.555947015	6.215010262	5.64907215	4.071831469	2.256823283	3.426678704	2.994199832	3.337306163	2.221007292	6.965386264	3.5906321	3.232027807	5.194286855	5.633721858	3.310206551	3.175328826	6.239482712	4.323390173	5.380778451	1.148236034	5.624491869	8.66822654	4.349653899	1.974925417	2.780670023	3.825079776	4.891645126	1.35678001	4.302444199	3.138316702	2.932693961	2.351913345	4.743793427	6.231893814	4.206027556
Ahvaz	5.053563666	2.281986068	2.419033178	4.548191288	4.276157987	7.649181369	1.904044689	2.864560403	0.966844216	3.322066714	1.627608673	3.647391012	4.247354832	4.383350441	2.40017735	6.695056184	5.881329876	3.2460118	2.952721404	5.609234083	3.504724646	1.91385756	3.605232832	6.654518489	4.428027633	3.406484738	4.891109745	6.25192454	2.769250532	0.412533955	8.64310323	4.445369999	5.077715114	2.840959977	6.761147173	9.680772515	5.912558582	3.632935837	4.858068468	4.966434757	4.712819932	3.941040499	4.876779608	3.933077146	4.752877473	0.8416717	5.885713847	7.076117776	5.292586068
Al Hudaydah	2.165301498	2.053765496	2.412240649	3.152588035	2.187883071	5.688388582	3.191758076	4.119690985	4.484694185	0.997378414	3.238006405	1.592330419	1.751324813	4.360365142	2.541752402	4.568568859	4.462140097	3.521954202	2.475636821	4.714230875	2.804570482	3.610338982	2.768427191	6.872669213	3.609866998	1.817421723	4.745492053	4.045523008	3.027995822	4.142721927	7.394756274	2.53648949	5.111505881	3.252243015	5.058630182	8.164417863	4.126196737	2.200776982	3.188848826	3.248972155	4.264291393	3.22219754	2.425593778	0.833765303	2.03481842	3.440411325	2.735159791	5.940657679	6.032736555
Aleppo	4.00854744	2.360765614	1.396609968	2.706954263	1.967937003	6.72940581	1.299410122	3.981890049	3.631366118	2.93284166	1.151338227	2.111758177	2.231402464	1.979855993	0.857210331	4.129760622	3.382151165	0.940974495	2.122632893	4.411086852	1.714498949	1.077094328	2.113105925	4.436093064	3.426008753	1.39255507	3.726680947	4.139416335	1.707280134	2.932730781	7.686404832	1.899571584	3.512645219	3.624204793	6.050115118	8.974099468	4.790663284	2.861185707	4.346415815	4.411410033	2.704682832	3.857792689	2.560556052	2.751353772	3.858657297	2.676169499	4.411526994	5.603790897	3.97804255
Alexandria	2.672226306	2.290034519	2.267216495	2.037264371	1.671748302	6.119827865	2.410156449	3.999443016	4.663877005	2.417736378	2.772971639	0.645789787	1.275571228	3.140331921	1.696285453	3.812300673	3.587159242	2.68662481	2.349669902	3.774910234	1.114137948	2.96205213	1.226431151	5.341672115	3.604132251	1.319559826	4.697759472	3.858968991	2.907871427	4.203408902	6.868624486	1.680784287	4.61309123	3.468838743	5.733494653	8.796730097	4.232772393	2.145052016	3.478496982	4.033084168	3.63923229	3.009051979	1.871688612	1.786533971	2.418150404	3.514991729	3.423045021	5.718198435	4.364967057
Algiers	2.777978197	2.856784434	1.883721436	1.685122146	0.388192222	5.399178459	2.538957661	4.488428743	4.872306729	2.709765786	2.708590558	1.699131579	0.650175002	2.30868569	1.931123972	2.760991828	2.385284058	2.032695672	1.980856458	3.647843088	2.165248904	2.816595193	2.058031008	4.776434645	2.682610812	0.844781134	3.412235172	2.597043928	2.109965293	4.324682586	6.654360024	0.757523112	3.346364769	3.871197802	4.887648044	7.799889945	3.532824578	2.291088394	3.479000577	3.437564081	2.350526015	3.654460386	0.748090275	1.813593975	2.867844931	3.825858217	2.773846258	4.540307161	4.317889923
Almaty	5.344739302	4.5305713	3.170313017	3.376820108	2.690646903	7.151502155	3.217536692	5.852868929	5.505657284	4.866842218	3.070787613	3.845409777	3.313268491	0.533983573	3.008189859	3.176915289	2.197480854	1.513013653	3.649202066	4.938881244	3.315547964	2.709794312	3.627625627	2.436245223	4.039793347	2.911067954	3.429713751	3.751034918	2.866141028	4.755882796	7.987833594	2.369674054	2.599511397	5.56081346	6.583977008	9.042926006	5.335444386	4.457413085	5.692279934	5.484641923	1.887084705	5.603738874	2.992411513	4.338046334	5.396015264	4.73778461	5.15304295	5.081455282	3.765702256
Amman	3.437051754	2.471119273	1.875351808	2.06399448	1.589048883	6.422333397	1.810341102	4.068367471	4.339510246	2.895856668	2.086331497	1.450693948	1.63943169	2.175077792	1.165477655	3.653461163	3.131375642	1.721010782	2.216906803	3.865896257	1.013744528	2.119770623	1.388414444	4.452037787	3.451763295	1.190303504	4.149784458	3.817876889	2.344132979	3.755697377	7.128201236	1.445489323	3.892994328	3.669918111	5.936075	8.909148943	4.457624065	2.526882473	3.969021319	4.31023663	2.945036041	3.479922353	1.99367657	2.399010989	3.260970086	3.264176245	3.953255621	5.500526272	3.74546858
Amsterdam	5.341294557	6.380818941	5.190801027	3.879593654	3.463914262	6.162888013	5.699312864	7.717855091	8.19099968	6.107584787	5.81648454	4.993171149	3.87685138	3.446119561	5.236559106	0.870396207	1.658975456	4.375568605	5.174442996	5.080072454	5.061762072	5.686200785	5.010229791	3.979167886	4.731566786	4.342288811	4.521575602	2.418958882	4.96684414	7.562066709	7.120660567	3.261570408	3.932853143	7.194595881	6.092324179	7.975547245	4.903827715	5.431025583	6.037848199	5.739285739	3.280564102	6.688471192	3.027151941	5.056967859	5.679842062	7.231141952	4.393626862	4.249687199	5.326266986
Andorra	5.513248327	6.187329572	4.832518223	3.779449298	3.336211917	6.293387607	5.288228815	7.462280552	7.741555819	6.04212023	5.350091559	4.963451977	3.861185854	2.766206005	4.915263598	1.179452645	1.122937823	3.82496687	4.893750681	5.021226383	4.907716699	5.161733645	4.883731902	3.258118626	4.44203549	4.145255892	3.920435447	2.46520563	4.495656879	7.084999543	7.261359794	3.122085777	3.173721991	6.994391738	6.084541122	7.983159174	4.923753371	5.343768626	6.063223115	5.680890239	2.604391509	6.636470763	3.047628516	5.067321744	5.82710234	6.854769278	4.635321452	4.011561611	4.874793086
Ankara	4.866585434	4.147569176	2.914967269	3.100527449	2.092640684	6.967852643	3.0970286	5.720916777	5.454253283	4.355752628	2.940468367	3.294480329	2.748954701	0.873882014	2.686736599	2.813864413	2.009041123	1.356037115	3.418749503	4.855720619	2.860514208	2.65901041	3.270651611	2.915326587	3.951862647	2.396533029	3.582353416	3.451671276	2.754612777	4.698605108	7.935865966	1.672341748	2.927922701	5.335500354	6.412585482	8.991874353	5.136146996	4.11311729	5.387149245	5.215370635	2.003790759	5.305532717	2.402843008	3.801557468	4.906317937	4.573179302	4.675464805	5.159477967	4.069128649
Antalya	2.701203711	2.435942533	1.293538378	1.489716157	0.977583565	5.29055531	1.935483653	3.863980088	4.277939264	2.511076648	2.218481959	1.623089239	0.941466806	2.294333298	1.478517128	3.292504836	2.744806698	1.860266656	1.322529484	3.353664898	2.056399385	2.381909475	1.747531204	4.906961241	2.279304093	0.681251911	3.185203363	2.921483999	1.587159743	3.777528696	6.461367218	1.358918727	3.187399204	3.288030002	4.71597018	7.692485742	3.357753544	1.838046811	3.133684039	3.145839347	2.301704882	3.204752603	1.376622163	1.730424803	2.739720398	3.267696936	2.944556633	4.477007048	3.998427594
Antananarivo	3.240071725	4.577938784	3.950212149	1.727725815	3.733615781	4.355603484	3.927539168	4.301675098	6.096212217	4.855470505	4.736936984	3.710957808	3.323020093	4.11248066	3.989805152	4.296825699	4.017783808	4.535300363	3.204459301	0.466426124	3.919398498	4.870402747	2.860069349	5.781295628	2.944549061	3.757107864	4.604659633	3.843136616	4.105118749	5.936336329	3.603949238	3.999879814	4.456383278	4.130898208	4.565838393	7.111597713	2.694008638	2.859269095	2.861205148	3.745120501	4.010690837	3.235206875	3.487251112	3.864371652	3.368890699	5.289471361	3.79492561	3.996107087	2.973774724
Arequipa	3.520832987	2.869551521	2.860545593	2.466561559	2.260452357	6.86550948	2.658046043	4.42992465	5.020837496	3.238206719	3.022752251	1.465504163	2.084867998	3.05653618	2.015404915	3.974518091	3.730959785	2.790470727	3.049062465	4.086659604	0.809364306	3.084309685	1.449316335	4.867910864	4.285266634	2.013186662	5.203005312	4.370153257	3.444815143	4.510492566	7.239702943	2.019954385	4.919012093	4.070647177	6.548481243	9.553032471	4.94633752	2.926290549	4.250047119	4.907974656	3.93034278	3.547156802	2.436047402	2.734610795	3.223609314	3.897573163	4.258423865	6.217025058	4.062632972
Ashgabat	4.617431166	2.874021831	1.819453746	3.189831395	2.378948934	7.139409263	1.653853719	4.406322937	3.745509573	3.459576374	1.256179701	2.743309637	2.774840435	1.78250492	1.4374333	4.279260724	3.433944591	0.646174241	2.603726476	4.845800305	2.221562027	0.911939325	2.69614876	4.102818585	3.750452215	1.947194996	3.697770991	4.382574208	1.883127334	2.970995043	8.113741943	2.233199821	3.374953214	4.112881172	6.415483666	9.241574225	5.222429585	3.45403713	4.911124641	4.862826371	2.650297327	4.440039029	2.972135658	3.338444755	4.492644444	2.923609139	4.900724074	5.7664417	4.057562035
Asmara	3.274261159	2.318265992	2.217977165	1.94448972	2.549560723	6.35352694	1.644406152	3.188355119	4.085331789	3.093457203	2.397139769	1.581932227	2.24305431	2.991517987	1.44915321	4.497962877	3.991907121	2.66106688	2.184799999	3.228601529	1.0531433	2.540246424	0.506906794	5.073770616	3.540059775	1.981143746	4.705208082	4.490534348	2.830465511	3.715337583	6.519139866	2.581902545	4.501800422	2.994455034	5.993947362	9.024878029	4.376185273	2.144117027	3.49721237	4.296121916	3.699662707	2.581388556	2.811446541	2.657076235	2.949154656	3.053626388	4.269275017	5.76313897	3.209018515
Astana	7.870733591	7.464987653	6.26813677	5.652890784	5.405888102	9.207779639	6.097508568	8.561121306	8.438285431	7.833399512	6.088390671	6.469730871	5.956843989	3.483894582	5.91778082	4.364104117	3.862561675	4.64916908	6.597898132	6.727340213	5.694561511	5.67495636	6.039306788	0.888561767	6.684792651	5.825919874	5.930229141	5.654725514	5.993649077	7.702491338	9.277770833	4.957560315	4.816442423	8.412196073	8.951545975	10.91968639	7.584510881	7.195543664	8.260277535	8.221349227	4.46007912	8.154441781	5.423934038	7.153372961	7.940063197	7.706119732	7.548506559	6.660112704	4.733637065
Asuncion	2.815566952	4.030584377	2.748798717	1.773985929	2.244332232	3.542099985	3.522051738	4.704020532	5.516761188	3.804806939	3.866750058	3.339476531	2.183805648	3.159077587	3.386366408	2.990642174	2.568171792	3.322509099	2.197353672	2.763166256	3.952311316	4.007292828	3.254599004	5.470833866	1.089323512	2.575166264	2.364644389	1.765167714	2.503375233	5.171141522	5.176007739	2.73065472	2.625828786	4.114918778	3.065771034	5.801801832	1.743510356	2.542418145	2.846714794	2.274370721	2.175789935	3.916324054	2.060454883	2.777215527	3.263017467	4.721626461	2.224952211	2.542245568	4.356791432
Athens	3.070591812	3.003676332	2.156732962	1.955581074	0.559574242	5.796072765	2.687348945	4.753468976	5.06072142	2.885514234	2.804693377	1.721531279	0.92729628	2.251852558	2.003467996	2.690712947	2.373884414	2.010830801	2.367235374	3.928752027	2.013523872	2.863958872	2.126073759	4.582485005	3.133486161	1.033231598	3.731556147	2.802215898	2.412144055	4.470183599	6.955617892	0.430189604	3.569078136	4.164285811	5.31625561	8.199124772	3.943977021	2.632366068	3.856769765	3.87979275	2.528826047	3.907316852	0.861695106	2.067915238	3.108907813	3.989568563	3.082134208	4.871163644	4.381627047
Atlanta	4.830176218	5.087537198	3.384280012	3.375145862	2.985628043	5.057931184	4.104376667	5.996508554	5.947703449	4.984220438	4.0586887	4.609050753	3.469436362	2.54812968	4.047287069	2.99559998	2.09758365	2.982688381	3.387237209	4.481023964	4.835157158	3.966580366	4.540006228	4.47440704	2.478573645	3.420832251	1.044109275	2.271232869	2.658009859	5.406410974	6.816727661	3.203364519	0.735293534	5.512898081	4.345797983	6.379244202	3.688746599	4.264552192	4.884835892	3.959661817	1.002479684	5.676517832	3.044254872	4.242957488	5.203324717	5.339322586	3.977733182	2.662532514	4.758207509
Auckland	4.282506867	5.836986156	4.557951886	3.521647297	3.129083691	4.198540652	5.435744843	6.989777366	7.535317207	5.289856344	5.548094469	4.777756775	3.392421749	3.941905288	5.060235203	1.798226947	2.141718312	4.442748453	4.320378114	4.551753287	5.345032938	5.573529545	4.977853247	5.52611025	3.323033194	3.95851305	3.271349	0.704554688	4.215952974	7.040257055	6.240500819	3.349163819	3.293030056	6.319351187	3.959682053	5.815045949	3.260735093	4.588319282	4.80868914	3.997558489	2.878436727	6.001025216	2.672984192	4.214153612	4.829866825	6.678625905	2.818378843	2.642800361	5.845855824
Austin	3.871263963	3.653427964	1.992176649	2.239735811	1.759514349	5.314319596	2.621022295	4.763680242	4.787187202	3.738974513	2.659436423	3.135251711	2.214669754	1.566266748	2.486514166	2.940819525	1.999316898	1.656103981	2.126309497	3.771099683	3.268365027	2.603961502	3.038332025	4.1691926	2.092409316	1.968730209	1.914495212	2.505896585	1.472812308	4.209689725	6.676377369	1.976428664	1.670656717	4.292920154	4.635039618	7.24402441	3.524344021	3.03929742	4.039376421	3.551174792	0.828781215	4.416740324	2.035559013	3.045909662	4.07533521	4.013265281	3.544189972	3.628655305	3.913026005
Baghdad	4.866682921	2.131287148	1.991901068	4.173986906	3.702695926	7.547455702	1.501828075	3.237816318	1.701109601	3.110854265	0.952956711	3.235021809	3.766890585	3.735765007	1.859312196	6.081525047	5.268259643	2.543876027	2.708566665	5.444173638	2.99997372	1.200394538	3.251883218	6.0121771	4.214720687	2.870106429	4.535010592	5.762647544	2.336069994	0.907781847	8.592490196	3.80886088	4.623774813	3.092360986	6.674435154	9.609567539	5.739751683	3.47837601	4.838522621	4.889328881	4.169072373	4.005468001	4.329639877	3.61581958	4.594347635	1.134396555	5.575235034	6.776961503	5.002378749
Baguio City	4.210286425	6.479209943	6.017689764	3.819368731	5.609200656	3.689757738	6.1735036	5.893748286	8.051018902	6.484546128	6.969662377	5.608391301	5.117258964	6.303135057	6.198332233	5.608858578	5.671511417	6.775774169	5.14254927	2.225481594	6.072684887	7.158174091	4.988327077	7.744867853	4.409814907	5.768556571	6.160527026	4.93603455	6.140954953	8.021504269	1.501283573	5.93949752	6.190851709	5.692685514	4.580301975	6.413026132	3.136401314	4.542305154	3.710294408	4.572434672	5.899325162	4.6357635	5.191578203	5.438718596	4.496809083	7.307583737	4.518077893	4.462467657	5.002903712
Baku	4.052123963	4.059724263	3.16954735	2.690910373	1.495926156	6.460628451	3.554335424	5.815827434	5.998329637	3.955140459	3.575661993	2.711310588	2.009422265	2.111636315	2.899513131	2.090074202	1.920979198	2.349397786	3.455622405	4.558816433	2.630682461	3.485072294	2.971729452	3.850289107	3.972972813	2.138915071	4.151552257	2.903200513	3.2609661	5.325468147	7.478927883	0.941751403	3.727198329	5.289360521	6.070140578	8.736305997	4.694380818	3.750964414	4.894241763	4.867976457	2.668342736	4.95677791	1.478493813	3.17243338	4.122658428	4.952174475	3.801425488	5.142857982	4.556343462
Baltimore	5.741976146	5.914412116	4.26526808	3.850231184	3.515479381	6.125554156	4.706544116	6.897841607	6.850523887	5.944007239	4.675692061	5.166909584	4.099347296	2.230390306	4.598270894	2.629310135	1.660306902	3.246184624	4.376370455	4.949444414	5.075590169	4.440533446	4.950726342	3.188745385	3.724742878	4.072082453	2.504611183	2.809525636	3.646443289	6.217426717	7.303604605	3.468442326	1.491633547	6.516101415	5.643886395	7.459597907	4.72829606	5.175380311	5.923609945	5.2838336	1.515147879	6.500889651	3.499174372	5.142106949	6.055821251	6.18390849	4.945774026	3.367893753	4.477827157
Bamako	2.579792502	1.707819229	2.339352922	2.83410552	3.541185332	5.541483331	2.213800827	1.347632692	3.148180513	2.392637811	2.917712763	2.340753034	2.976136354	4.627509571	2.396792483	5.835487476	5.361357838	3.944841836	1.808502483	3.382402069	2.905320913	3.360557813	2.10670014	7.08383244	3.183245095	2.780963598	4.90345863	5.137956792	3.020764176	3.253173931	6.140515158	3.926887358	5.213506365	0.763576035	5.043318771	8.169892651	3.845010598	1.286616049	2.151648864	3.140662243	4.665348356	0.992707411	3.804782741	2.386220626	2.188479053	2.351362154	4.004585013	5.911966795	4.638480544
Bandar Lampung	4.212005254	6.392244469	5.476492721	4.773896617	5.073492671	1.404655729	6.445027815	6.680556152	7.675094449	5.706621778	6.707543047	5.981345964	4.889118239	6.339741937	6.335240979	5.185199966	5.227828015	6.391114438	4.820376042	4.815288255	6.956765462	6.949959871	6.165507626	8.45419186	3.342603716	5.420677967	4.216304828	3.521880244	5.206049731	7.550365861	5.169924108	5.61873388	4.993745152	5.980401635	1.018883136	2.827350801	2.329325596	4.800991625	4.011675756	2.750775825	5.006080558	5.845124561	4.773719812	4.864969005	4.887531106	7.097167077	2.97971836	2.877159944	7.304901248
Bandar Seri Begawan	8.213918552	10.12351089	9.023194585	8.41422419	8.85305272	4.419869041	9.893776445	9.937012034	10.77596062	9.573451969	10.113843	9.91083763	8.796123634	9.502978662	9.97383777	8.44929894	8.389583279	9.746145492	8.402912986	7.972590658	10.74827479	10.28711316	9.908180018	11.15710876	6.703055644	9.203539194	6.801227619	6.946444807	8.537534939	10.73896927	7.048455803	9.354138369	7.516760231	9.421585124	4.481853112	1.387077663	5.968010939	8.578783916	7.680879778	6.466560397	8.014480125	9.460062581	8.592786538	8.842020463	8.856250501	10.48385276	7.071098231	5.018009684	10.10927437
Bandung	3.014985648	5.154327498	4.212649936	2.96565541	3.842250618	1.770953224	4.953487795	5.282049396	6.586604808	4.772606235	5.409351588	4.566870899	3.555301226	4.922758798	4.897234997	4.169378643	4.062280916	5.102468547	3.423455844	2.849353521	5.376637726	5.628895718	4.464385149	7.030247539	1.975671746	4.118156439	3.531989581	2.692561742	4.049625013	6.436577635	3.983949628	4.364300628	4.022109506	4.69786905	1.749489543	4.384516243	0.537880954	3.321715585	2.665626668	2.033774568	3.857015754	4.329892757	3.522421989	3.75616601	3.619897047	5.896634996	2.29994369	2.274411392	5.397855871
Bangalore	1.193705642	2.46062381	2.373700214	1.570163518	2.020169642	4.703146022	2.854649111	3.549985677	4.794660363	2.233960752	3.382156616	1.385789491	1.229466255	3.846828658	2.430754075	3.982265935	3.842765942	3.485113268	1.853109291	2.908134764	2.450392316	3.699283026	1.699696777	6.240675835	2.69610373	1.786481792	4.371057045	3.415752924	2.928928371	4.542204437	5.693906954	2.437250131	4.569394146	2.853524082	4.388399125	7.50702701	2.897772953	1.076564515	2.000536586	2.692377452	3.759067733	2.202893852	1.964297882	1.159369789	1.136540329	3.745751551	2.270884893	4.910009012	4.628743465
Bangkok	0.90574301	3.335035695	3.292280787	2.231659835	3.269099384	3.628610294	3.767261324	3.496508465	5.285654526	3.065515411	4.398539322	2.787954603	2.548145341	4.912433073	3.607760151	4.800031952	4.70521705	4.658292137	2.440305596	2.46740189	3.786250668	4.76086057	2.789248384	7.276617299	2.60718598	3.090573979	4.704818759	3.841416669	3.703887531	5.248150374	4.600566933	3.772174026	5.093163227	2.83280384	3.513357877	6.590975653	2.08349146	1.455904581	0.731558341	2.022796335	4.511758352	2.023027252	3.103274435	2.184671684	1.199930506	4.424631456	2.217613254	4.643292991	5.078021574
Bangui	1.859134909	3.85449827	3.172259295	2.662527911	3.019633595	2.725652782	4.08456464	4.375383324	5.477335263	3.276305929	4.441300027	3.469579396	2.607775037	4.660291418	3.918589485	4.268907108	4.120660182	4.418526214	2.430804827	3.244994965	4.507404595	4.759541989	3.706316494	7.138650754	1.672414388	3.094643438	3.478907101	2.839452648	3.203642311	5.334015625	5.085152217	3.628601311	4.136702554	3.595522511	2.117390481	5.276453812	1.281464313	2.232881018	1.808183323	0.795667945	3.738445176	3.423305652	2.859036883	2.381653548	2.460415152	4.728392784	1.396406782	3.483952496	5.623435879
Banja Luka	5.504422989	5.976721984	4.485125865	3.626937761	3.275158993	6.133360247	4.920550908	7.11556268	7.294804999	5.922875401	4.966149458	4.931589717	3.83138323	2.330904915	4.658367413	1.696312259	0.991908759	3.452875519	4.555068497	4.815730803	4.84427346	4.755667478	4.762640607	3.033194809	4.018318557	3.989737079	3.275893284	2.45756261	4.03933636	6.648202785	7.140062452	3.128742426	2.419706381	6.690346007	5.823919046	7.718819185	4.716542591	5.149136649	5.889426608	5.424019123	1.992493904	6.45750936	3.09727678	5.00048283	5.81714535	6.487284755	4.676720532	3.614172147	4.505280693
Banjul	2.425366812	3.920440448	4.16409015	2.734817877	4.353114553	4.682550948	4.103716135	3.252037777	5.627619299	4.155308333	4.962349688	3.409102385	3.637762405	5.479403637	4.125693725	5.73460861	5.583684432	5.375464525	3.342684372	2.033352286	3.962650911	5.28301829	2.840257743	7.508309352	3.741949986	4.04685332	5.835348373	5.100428378	4.66886665	5.705899774	4.084529875	4.709048412	5.998907525	3.051734766	4.860021642	7.706336994	3.264738462	2.33946996	1.879604733	3.579611919	5.441851987	1.713002385	4.210781327	3.469914391	2.235240043	4.832761748	3.880771616	5.588090081	4.508066513
Barcelona	3.743150814	4.562671912	3.492085791	2.356359931	1.683963823	5.477278405	4.052698189	6.017912809	6.515077115	4.305214968	4.210687134	3.184684108	2.054574783	2.478400263	3.517435915	1.109172613	1.250776737	3.003293218	3.483930972	4.004378084	3.406045831	4.175405001	3.324251233	4.169127643	3.440860233	2.547802793	3.725891281	1.817978567	3.438556779	5.924828524	6.602539337	1.551317651	3.363442482	5.446931265	5.216923921	7.704206188	3.850279859	3.699952106	4.511192031	4.346315269	2.402933555	4.999559269	1.230115116	3.267094092	4.003534571	5.502170233	3.117740965	4.103809749	4.557719662
Barquisimeto	0.888769263	3.205590094	2.911687796	1.628553241	2.464157083	3.835048955	3.486795977	3.885402062	5.343709494	2.861668235	4.042546932	2.2919414	1.756194627	4.218862459	3.181168692	3.942839333	3.889223331	4.036715785	2.186297245	2.501229617	3.28901511	4.349678807	2.409256838	6.559159447	2.382824105	2.449834695	4.267869035	3.108148485	3.286302472	5.154159306	4.9531286	2.948164447	4.550975329	3.191991093	3.655518742	6.720823341	2.091876724	1.411166425	1.5306482	2.192583553	3.855271102	2.461059267	2.227654655	1.735434112	1.287301076	4.382274648	1.745681047	4.326306257	4.793559253
Barranquilla	0.541341022	3.036997168	2.962482074	2.327500378	2.480848639	4.060514644	3.705248633	4.07870823	5.309431521	2.356340356	4.111512137	2.234363099	1.770155938	4.57387563	3.285741718	4.182807342	4.209266225	4.189853618	2.389139279	3.36647156	3.445731463	4.463954401	2.774911599	7.010989027	2.764810438	2.438696912	4.496022748	3.306017432	3.395285788	5.116019957	5.637135466	2.989043424	4.900698155	3.248146162	3.737724527	6.841408386	2.543527756	1.633286593	1.800969138	2.14901962	4.168765579	2.700388715	2.305629718	1.288233208	1.05082387	4.334828649	1.44602873	4.786595318	5.543162475
Basra	5.134793705	2.316131366	2.381735133	4.57720168	4.168320717	7.777802347	1.900344069	3.163541001	1.240435919	3.314514833	1.460662424	3.609487502	4.19329575	4.231070197	2.314974738	6.575325361	5.759292059	3.049164981	3.018883634	5.742282368	3.418952087	1.704717879	3.625007442	6.475637796	4.504711155	3.316371875	4.853315918	6.193804748	2.712898526	0.437984666	8.826595709	4.301061072	5.004036236	3.089566677	6.876714031	9.795133113	6.019601978	3.740316277	5.025142594	5.084724582	4.611301094	4.135014759	4.789926602	3.930681366	4.841574179	1.002613305	5.904429116	7.112955879	5.336575249
Basseterre	2.108515762	4.559491078	3.861943153	2.804500131	2.940568515	2.826314367	4.781980487	5.426005615	6.518687267	3.831537081	5.103399685	3.692097803	2.595131393	4.740745659	4.42748887	3.489037964	3.693165141	4.718014723	3.269831164	3.552580464	4.71619786	5.355095283	4.03783679	6.971287566	2.538795482	3.360833366	3.929138512	2.152524572	3.891838071	6.260524388	5.162957913	3.452492702	4.3949887	4.64257829	2.626583066	5.396638253	1.710050303	2.978546337	2.683720913	2.102396073	3.857242198	4.188275261	2.518118014	2.726632396	2.786277764	5.641290087	0.612934849	3.429998678	5.925196686
Batumi	5.108140944	6.644510897	5.202190394	3.965875409	4.368518848	3.69680736	5.895694655	7.136575182	7.882096743	6.358106625	6.1523139	5.822817202	4.542124079	4.458017465	5.807905248	3.228681882	3.072751073	5.179837095	4.77066951	4.213765651	6.254154305	6.151705424	5.634762003	5.771224135	3.247988583	4.983010057	3.096646794	2.222423152	4.704112887	7.498248106	5.302547846	4.649819739	3.063478564	6.64362394	3.63866422	4.867217692	3.095967005	5.135798342	5.067837627	4.262832777	3.226894137	6.371657389	4.016367465	5.301037384	5.664677229	7.204486816	3.932895782	0.904854135	5.462704736
Beijing	5.763917333	5.347772346	4.495756615	3.412315824	4.446144524	7.395930918	3.84373739	5.459934905	6.199048306	6.112369996	4.40944351	4.608321301	4.530441519	2.986867709	4.034245814	4.761780514	4.054874054	3.835800417	4.434313406	3.752188085	3.787314234	4.1848773	3.543673694	3.277316195	4.780571348	4.399570252	5.18873087	5.239978154	4.505227278	5.772699198	6.561032125	4.282977418	4.376711929	5.601028004	7.273818844	9.680781817	5.581219341	4.761171809	5.663498212	6.23955005	3.97348043	5.171893435	4.505934095	5.447913382	5.676130014	5.510858784	6.206853134	5.679223891	0.931058868
Beirut	1.70999411	2.822568809	2.251313021	1.131996996	1.43858001	4.61045085	2.834580488	4.012991396	5.023137375	2.598286137	3.288952419	1.607050915	0.747885219	3.236825157	2.377006977	3.249074345	3.076968651	3.043948576	1.820046706	2.835624454	2.458727092	3.52200626	1.81702869	5.614373315	2.38248567	1.500168836	3.833918331	2.734834264	2.627814558	4.665019162	5.701900821	1.872460005	3.937536637	3.35547813	4.273643086	7.298984277	2.733566784	1.517108033	2.432716064	2.761216828	3.084446465	2.826979752	1.285202149	1.428005317	1.858840772	3.979945249	2.119337406	4.376947742	4.339828177
Belem	5.340146043	7.489979963	6.599693543	5.879356616	6.400879329	1.625402834	7.486785698	7.403616741	8.509111506	6.890195953	7.795266223	7.213670551	6.193551922	7.477987993	7.488815674	6.445461066	6.435461465	7.572575266	5.883524056	5.533151551	8.15873369	8.041809625	7.278999094	9.498102233	4.321715736	6.683594035	5.127755323	4.81264909	6.294718503	8.483416169	5.135847991	6.952382608	5.919851149	6.80147856	1.717262713	1.576044758	3.272078147	5.854897255	4.861908333	3.737439231	6.110547094	6.705666622	6.119574146	6.116239164	5.982698073	8.060808865	4.334171429	3.474994869	8.080835625
Belfast	5.352649367	6.584165224	5.471307675	4.186838778	3.63821937	6.129324252	6.07169195	8.014595601	8.508722767	6.179206223	6.165617112	5.16102976	4.013740727	3.971965951	5.550643413	1.071930855	2.121073774	4.76806978	5.44087205	5.401246409	5.355222372	6.071337641	5.311862418	4.606905567	4.979137798	4.556777752	4.831221779	2.447615361	5.279230597	7.887407987	7.292028672	3.466274654	4.370521721	7.429258591	6.087091682	7.905902725	5.002785203	5.621939679	6.154270858	5.802593309	3.706273874	6.898112165	3.149249811	5.120511741	5.724619867	7.524496219	4.272741301	4.455071783	5.918555729
Belgrade	5.226593014	5.535809871	4.188784994	3.289258388	2.856237955	6.422008598	4.515483653	6.802500151	7.007578053	5.542101867	4.582746721	4.374488804	3.410078864	1.912099009	4.171025264	1.536207611	0.881329437	3.051414079	4.325267546	4.664625491	4.167817142	4.363097738	4.20794459	2.684336795	4.122495455	3.55154652	3.674913652	2.662199439	3.889922589	6.336852121	7.233665265	2.579274827	2.840123143	6.392230756	6.131243194	8.281234141	4.83975424	4.841425769	5.727550668	5.468275164	2.127048668	6.086636334	2.698227311	4.64157089	5.454514013	6.12535283	4.606117743	4.206526909	4.189583389
Belmopan	2.637626741	4.573992998	3.70904053	2.679431667	3.630197151	2.133185146	4.414435268	4.584791206	5.927186098	4.270578895	4.901569271	4.151480499	3.278034811	4.748615958	4.416502966	4.404972878	4.175020244	4.78473293	2.858987749	2.592319605	4.975619577	5.158404748	4.02368882	7.011617158	1.524110073	3.747733246	3.41474044	2.970655353	3.60668299	5.824421679	4.107198339	4.186157785	3.960311245	4.004671335	1.847363304	4.763504093	0.380040266	2.745473665	2.078514169	1.50710717	3.765596493	3.719503235	3.410798883	3.336822413	3.183676772	5.264444704	2.29172621	2.710351841	5.14407672
Belo Horizonte	2.757035242	4.201510004	3.511559281	1.57421318	3.461371223	3.759644611	3.671284741	3.928676388	5.668157851	4.378186213	4.434807648	3.511690666	3.021838843	4.085583866	3.753830613	4.289102755	3.961934027	4.338075178	2.666250658	0.68628165	3.929687624	4.623705248	2.829437497	6.057463252	2.230894551	3.441003627	4.094164264	3.532083405	3.629815526	5.540973134	3.664641022	3.839636101	4.137539172	3.64652971	3.8295553	6.514881944	1.991698757	2.352305869	2.210919964	2.948701096	3.741402327	2.91440361	3.256725896	3.404667115	2.97135473	4.896824724	3.260272881	3.606729608	3.432424164
Benin City	2.489849379	4.784365431	4.156590933	3.305892327	4.037348628	1.69753494	4.953559797	4.846386453	6.239754765	4.275070961	5.39887999	4.420580483	3.608290416	5.482524758	4.885564836	4.889797212	4.807600385	5.388452087	3.320367316	3.242876412	5.415868872	5.711185199	4.48786734	7.81445318	2.230876119	4.141959231	4.045520282	3.384335075	4.140293136	6.195421405	4.305045445	4.623474784	4.716900085	4.170259506	1.422702168	4.480692292	0.904635501	3.009471873	2.024644629	1.285234225	4.481839043	3.877807858	3.795517943	3.411005383	3.100291666	5.583340685	2.066195312	3.315068565	5.992938582
Benoni	3.651733113	3.475118417	2.448478135	1.391526141	2.023653427	5.838187458	2.346981666	4.3607149	5.011142433	3.896352455	2.849620469	2.479587843	2.095895879	1.718078391	2.160806613	3.153205138	2.488596448	2.136892609	2.396860577	2.936695718	2.146646914	2.792005769	1.810167441	3.815877429	2.960970187	2.040283631	3.664207781	3.306472069	2.563938029	4.504048162	6.164568504	1.984614403	3.194600694	4.084694807	5.512087922	8.27271931	3.874959281	2.760865964	3.88740498	4.2202795	2.3673795	3.720345501	2.125840503	3.102481614	3.641590667	4.07137488	3.953394816	4.52851308	2.637701956
Berlin	5.52882549	6.207300336	5.018901336	3.900223193	3.349827477	6.676262547	5.429246891	7.623332881	7.942193076	6.037137689	5.495178788	4.845935226	3.843716254	3.007604852	4.960593526	1.157266059	1.543306912	3.984171375	5.118159595	5.237873094	4.747582433	5.313357684	4.836110017	3.344005273	4.875971747	4.176464739	4.55113067	2.811859064	4.805815784	7.268348716	7.53028876	3.033934491	3.846218358	7.142234129	6.520195736	8.529291279	5.267703911	5.453030817	6.230129239	5.988013901	3.132897151	6.691156595	3.023929699	5.068260835	5.793651915	6.987219233	4.737607672	4.665501068	5.080980464
Bern	5.694742629	6.441397383	5.047947667	3.837494631	3.676110459	6.215419583	5.444212801	7.536900929	7.913456023	6.358802527	5.57026898	5.243158459	4.148731667	2.917252009	5.14814932	1.583063358	1.41375625	4.082343701	5.038093886	4.873356674	5.155657115	5.375587847	5.037664411	3.208137044	4.459917622	4.440785417	3.950258923	2.636216924	4.680373728	7.286337219	6.984103771	3.505377249	3.139843759	7.117608171	6.074778036	7.855564904	4.8908782	5.487290926	6.130434933	5.780334019	2.711070719	6.732514226	3.37629918	5.353844451	6.020568214	7.058620172	4.84728411	3.779038462	4.655158918
Bir Lehlou	4.485404187	1.883587298	1.578688105	3.765616013	3.044213568	7.309416135	1.32396404	3.518830088	2.355329731	2.706122535	0.515393907	2.687807928	3.165317546	3.253833277	1.322830179	5.450228185	4.694595015	1.976837649	2.441813075	5.249802545	2.47843431	0.826652273	2.868963529	5.610800767	3.984927038	2.236908647	4.284239427	5.221568396	2.002413328	1.572909943	8.45428164	3.107506039	4.32968991	3.214100363	6.464040923	9.435355978	5.464019084	3.205454754	4.657625172	4.670887867	3.735905664	3.933816054	3.689474091	3.117995507	4.237720985	1.513547238	5.092468056	6.488066315	4.904645564
Birmingham	5.375342746	6.491864185	5.276368496	4.045010009	3.534570554	6.036661329	5.864338777	7.859886604	8.297140309	6.145967999	5.948953639	5.137933399	3.959548284	3.643310694	5.39405055	0.877141939	1.748891929	4.511439115	5.25528444	5.24818654	5.28803078	5.832772104	5.222489994	4.272323791	4.729142041	4.440502867	4.448312938	2.263644793	5.019980375	7.670232461	7.200183744	3.374543808	3.929578683	7.300254607	5.94416351	7.744555001	4.867711973	5.525837563	6.084443008	5.679160147	3.319586775	6.829275956	3.089131799	5.096684232	5.751858684	7.348570869	4.299365954	4.132173959	5.636895059
Bishkek	5.066818535	4.072156327	2.793470288	3.199590287	2.42520988	7.128562007	2.803208345	5.482898142	5.103558078	4.446643139	2.632439789	3.430233693	3.019905208	0.626081981	2.547645993	3.330695832	2.407887997	1.097086007	3.338602516	4.846407924	2.872754656	2.280523234	3.258660318	2.817175853	3.938158247	2.529828607	3.511405885	3.825188792	2.588326642	4.346043052	7.986746345	2.095616599	2.81210904	5.181537646	6.533912024	9.11872141	5.263233566	4.133204254	5.44193874	5.298326378	2.019837878	5.251452945	2.806596753	3.985105838	5.070795032	4.298736025	4.996994952	5.260034216	3.769307864
Bissau	2.43914408	4.18220664	4.379575732	3.10431631	4.661095589	4.184390119	4.448805415	3.328660958	5.743632557	4.300071128	5.269525692	3.84550446	3.946527085	5.871278545	4.514272021	6.029078699	5.878967281	5.730113194	3.482624127	2.235878708	4.53163241	5.620683035	3.396703696	7.998205841	3.651711675	4.367526192	5.823705668	5.19135139	4.822171748	5.890416741	3.790202502	5.087937963	6.113401204	3.075232935	4.38893552	7.172333679	2.98468539	2.504295326	1.557447206	3.244354724	5.644566746	1.936223561	4.512135739	3.645095802	2.376652666	5.033695403	3.802532426	5.445589396	4.988517423
Bloemfontein	4.531258084	3.393249377	2.15551276	2.565012368	2.50718562	6.65264022	1.812775074	4.348904719	4.264658759	4.034358673	1.996312573	2.991973358	2.815943834	1.227716994	1.876956033	3.919606021	2.980803732	1.252039214	2.531656126	3.976674262	2.410575109	1.734556801	2.47002569	3.525746439	3.320582542	2.261900041	3.413642796	4.035489785	2.0770064	3.635840634	7.217462728	2.412848154	2.874743652	4.172067928	6.084805318	8.802252248	4.710030081	3.332785603	4.632926822	4.716219867	2.221127851	4.269333226	2.911011718	3.603420237	4.467676556	3.487725921	4.806948585	5.064812154	2.905763075
Bogor	7.933895215	9.802903542	8.673786974	8.073644711	8.503885411	4.186286629	9.541332671	9.641162495	10.45442387	9.26867157	9.756499992	9.583937429	8.460555397	9.12065341	9.62309898	8.101430775	8.020286353	9.371952628	8.063073732	7.662810432	10.40365563	9.922137601	9.572842523	10.77282187	6.352241198	8.857109408	6.417697346	6.599007	8.176308391	10.40214705	6.855615758	9.000752128	7.125941532	9.126348184	4.203030717	1.243852363	5.661296507	8.264867727	7.405232692	6.173195475	7.630783855	9.172288364	8.249944869	8.529781305	8.575343659	10.15489707	6.782174824	4.644976155	9.753718071
Bogota	4.418553066	6.584271792	5.478817986	3.624216233	4.282008567	3.379276236	6.125554893	7.130968311	8.312936942	6.194374548	6.527432777	5.444912225	4.236181702	4.933227798	5.891288842	2.977504671	3.342327968	5.628045302	4.927395543	3.723066962	5.984042826	6.592134649	5.29918532	6.232758869	3.697204146	4.954998838	4.359198154	2.22795359	5.252922836	7.964509151	4.510040039	4.541967789	4.316246592	6.593689952	3.810629345	5.320955005	2.818439947	4.878132496	4.626090167	4.268368278	4.053190753	5.956232143	3.723636767	4.988813576	4.984850826	7.468485312	3.319334569	2.320281041	5.569928752
Boston	5.711960215	5.86095293	4.198588493	4.036658889	3.401939938	6.104784231	4.781451089	7.003917138	6.808812283	5.778430915	4.64667044	5.16382433	4.041082605	2.409800518	4.615462034	2.59905083	1.700285957	3.205391311	4.373150481	5.271547299	5.173020173	4.431234418	5.1036691	3.582328023	3.72325366	3.994859402	2.287245276	2.654584304	3.541648309	6.153872856	7.623057566	3.377692534	1.464787415	6.550717219	5.522432754	7.328976138	4.766161912	5.207997413	5.966824001	5.172063385	1.466419781	6.612741383	3.415606568	5.023140258	6.050271636	6.147092335	4.788983078	3.439931763	5.005486272
Brasilia	2.075256876	3.665001382	2.963599286	0.812990162	2.504581769	3.903039905	3.327376046	4.04558308	5.5079772	3.650171137	3.981487081	2.692739025	2.018811575	3.580673584	3.172786265	3.515567806	3.297146799	3.736571932	2.224261925	1.58789511	3.26916504	4.179587821	2.291603631	5.724125902	2.068378385	2.596966528	3.842623575	2.82731457	3.157722863	5.265475716	4.450926281	2.895340545	3.894832931	3.565458831	3.82837721	6.697572284	1.977703677	1.862832934	2.120803413	2.6889237	3.269217044	2.837212732	2.237611697	2.543451459	2.337283459	4.593322535	2.462044364	3.684431435	3.75604537
Bratislava	5.526075044	6.076085582	4.831793219	3.703395654	3.306686086	6.655400009	5.163529902	7.382932476	7.69949247	6.009235719	5.257540083	4.771151406	3.805278317	2.643531509	4.759870195	1.375625028	1.367533786	3.739388652	4.927894165	4.991523393	4.585116564	5.051152475	4.643333343	2.916958247	4.687573732	4.072224091	4.3339979	2.870173649	4.591285841	7.030858512	7.36503969	2.995026423	3.539608034	6.954312269	6.484390706	8.520515775	5.177910492	5.317882612	6.126655473	5.921429492	2.858632811	6.528229494	3.032658559	5.052566447	5.77016617	6.774102249	4.831558685	4.514240652	4.622350438
Brazzaville	1.666973404	4.129110249	3.734947587	1.88078766	3.266830727	3.285454226	4.17658028	4.311115352	6.072767605	3.906295417	4.835989177	3.220910024	2.652626911	4.663728741	3.999493186	4.144999115	4.151369536	4.738345663	2.902888376	1.834472862	4.025529459	5.10338282	3.011925555	6.772648049	2.593321216	3.35953861	4.570382449	3.272443809	3.992245782	5.941752656	3.89977356	3.705045631	4.79280483	3.768464911	3.461100166	6.306226229	1.674189055	2.181834931	1.674025333	2.50569145	4.226389617	2.852862492	2.915834686	2.809887881	2.06680655	5.183311892	2.188853657	3.969097552	4.658789545
Bridgeport	6.138023021	6.397811536	4.767429005	4.242472701	3.907515566	6.389718708	5.196280072	7.398238275	7.364284148	6.403474026	5.162396112	5.583958089	4.498534441	2.611242905	5.065641223	2.66882635	1.851529238	3.687156729	4.875911734	5.287760381	5.469299546	4.911779349	5.36909884	3.125779345	4.184667946	4.515562062	2.945341413	3.023512968	4.161732213	6.720080802	7.514183188	3.821137691	1.964276648	7.018345028	5.967907563	7.625318968	5.07688941	5.637774246	6.353904359	5.713699336	2.022890789	6.958001298	3.842857034	5.575014865	6.466255756	6.69135352	5.272463953	3.535433516	4.754538792
Bridgetown	1.643196723	4.389309856	3.907305354	2.780991011	3.151434421	2.795886465	4.749626509	5.10867015	6.409427887	3.682248154	5.148979366	3.558975557	2.657358345	5.021637617	4.415722048	3.941710898	4.132261689	4.933524298	3.231329538	3.352814724	4.639890638	5.442132146	3.881400251	7.29048536	2.683042923	3.436128031	4.33866554	2.716439195	4.053852006	6.219310603	4.906552672	3.672406062	4.811248221	4.329945594	2.711618378	5.583122552	1.669626548	2.721709452	2.224620406	1.980242646	4.252932881	3.769319172	2.758222689	2.600251262	2.338592726	5.527417786	0.757505805	3.83524243	5.930682258
Brisbane	2.923804414	4.277007384	3.214890843	1.323172459	2.832304672	3.671073796	3.60237172	4.492597215	5.769395123	4.310168831	4.195657568	3.462284289	2.597205415	3.369865239	3.58190882	3.360083496	2.976939347	3.756670205	2.513671122	1.621054457	3.879370015	4.318732385	2.971725438	5.389059925	1.706789139	3.03746095	3.231500675	2.538975236	3.13679567	5.50043064	4.274697502	3.20673846	3.216439287	4.088807568	3.571489008	6.197631932	1.807299521	2.560551061	2.710421383	2.836601984	2.80050126	3.580243835	2.58417853	3.246828814	3.264373495	4.96599146	2.85997034	2.813645334	3.517828122
Brussels	5.36084912	6.285108097	5.040141713	3.901293188	3.339086691	6.180264449	5.586309318	7.672189313	8.032040141	6.001584717	5.649878703	4.958959643	3.814353365	3.270226323	5.125849973	0.771682482	1.44452786	4.173691219	5.070103455	5.180277497	5.033310694	5.509091695	5.015115358	3.884728895	4.624535594	4.224427994	4.272548416	2.303953813	4.773492565	7.385575678	7.293059922	3.136729766	3.684251088	7.136367462	6.028439679	7.917039628	4.906165062	5.399619212	6.048914906	5.662208383	3.042207455	6.705934755	2.949476509	4.986541159	5.70401594	7.092383853	4.36915308	4.179519442	5.374727184
Bucaramanga	2.94798317	5.255518993	4.355917476	3.112880455	3.823013136	1.686024892	5.161241682	5.539295669	6.809068862	4.763928426	5.580577149	4.595421781	3.535104184	5.064426194	5.032969306	4.057454868	4.064699286	5.226824116	3.603960617	3.143598077	5.467351664	5.806221781	4.600085209	7.169064961	2.242118062	4.162638205	3.70228934	2.548604718	4.214741903	6.637911267	4.184121834	4.343420706	4.209024963	4.899392384	1.716700927	4.329480203	0.791582451	3.450015701	2.790131447	2.089482715	3.986084857	4.499256792	3.456958617	3.721469059	3.596280208	6.082016609	2.011035241	2.423192105	5.713593039
Bucharest	5.551898989	5.536278166	4.20408857	3.439314718	3.122620109	6.898588285	4.343446145	6.72462634	6.841149529	5.708667559	4.410265076	4.460417456	3.673021791	1.594669154	4.071565363	2.249928126	1.496574954	2.88139091	4.409180655	4.76928782	4.045312682	4.127587687	4.160510336	2.011411141	4.366225205	3.669999708	3.875144034	3.294792414	3.915721892	6.153799009	7.472929829	2.790610085	2.917977702	6.404700255	6.584357481	8.781224462	5.230806804	4.985589172	5.972860999	5.815739937	2.264276646	6.139908513	3.079855011	4.892624591	5.708345124	5.997441056	5.119703629	4.618568197	3.784255486
Budapest	5.3364333	5.813764815	4.618020026	3.547033908	3.056950412	6.673098758	4.943859909	7.188873486	7.48491239	5.747117528	5.027458177	4.489908694	3.561714058	2.488487247	4.504753809	1.329562209	1.318995779	3.520645831	4.744864521	4.933235527	4.293656263	4.827468763	4.400582043	2.933943738	4.615872997	3.816011929	4.331174842	2.853260488	4.421093197	6.80928974	7.409214059	2.709412297	3.569114435	6.750535599	6.475090373	8.616264854	5.139479003	5.119740277	5.98248277	5.813152107	2.804790207	6.325970386	2.800320532	4.811081695	5.554532282	6.538732745	4.699596112	4.645435515	4.576164912
Buenos Aires	4.309955016	5.358101596	3.895147126	3.08343475	2.68155618	4.526117656	4.697864317	6.463586273	6.830000811	5.00523784	4.778424168	4.425290931	3.077935833	3.02299474	4.406790919	1.718711402	1.427943242	3.598597145	3.74588347	4.244177246	4.825064694	4.749322368	4.493798377	4.733120013	2.801607951	3.4421891	2.422439094	0.82339465	3.442590523	6.298217023	6.327827911	2.877839832	2.267503438	5.868298231	4.11398706	6.146115849	3.265134657	4.240512255	4.685069359	3.892772621	1.852786802	5.683085801	2.386817723	4.0023302	4.778079565	6.02243166	3.128692218	2.455310462	5.096811465
Buffalo	6.245306779	6.695806914	5.248690208	4.282589237	4.013002738	6.817931105	5.57206209	7.811976933	7.994079082	6.693825508	5.62409518	5.58537305	4.561859373	2.83463326	5.315165737	2.154049496	1.753213667	4.066951113	5.341117212	5.352738377	5.366851476	5.366909664	5.350121655	2.665767853	4.84126246	4.720707296	4.061993211	3.210452581	4.826967806	7.32655788	7.553290315	3.783112403	3.116829213	7.437059167	6.599575251	8.332267928	5.460028547	5.901086347	6.64551027	6.263726437	2.791201719	7.142004816	3.817476123	5.770992147	6.535292364	7.188705757	5.445612435	4.201258806	4.716023848
Bujumbura	1.162511519	3.054811591	2.569400894	1.990940504	1.999475375	3.883247825	3.434808415	4.160401597	5.172085439	2.433216376	3.783788971	2.263154612	1.408818932	4.024875826	3.037732773	3.684439076	3.612522718	3.69532021	2.010687879	3.231195846	3.37690245	4.095016626	2.728958893	6.507290841	2.172733426	2.072724637	3.78904635	2.699193899	2.856277361	4.906642801	5.642078495	2.569130931	4.195978554	3.345504528	3.434003785	6.527836698	2.219241904	1.615656382	1.985633613	1.88582517	3.485884883	2.978993739	1.833080759	1.268351733	1.641329921	4.218200587	1.220513821	4.201234578	5.237422017
Bursa	3.878345922	3.788760608	2.515228805	2.349157503	1.100022656	5.911250957	3.062856625	5.384505691	5.448738259	3.720577027	3.043832975	2.749367886	1.799474949	1.489307893	2.553030769	2.111593616	1.467047147	1.709089005	2.799846573	4.211133909	2.792155965	2.952144451	2.908366249	3.802070728	3.12915267	1.753053408	3.112142476	2.410676252	2.387480848	4.784116093	7.160093127	0.864232222	2.729886182	4.85234934	5.384557827	8.028859586	4.122501825	3.366586291	4.49331554	4.229013959	1.660157214	4.719042853	1.282931712	2.940259054	4.02665135	4.491087346	3.509263955	4.392505456	4.267736723
Busan	4.802728257	5.798691584	4.616165506	2.650063136	3.964630553	5.114206359	4.673996673	5.970878511	7.09897944	6.032638264	5.23537776	4.78269422	3.993111046	3.353620727	4.693930258	3.31964869	2.906004817	4.372971866	4.182200457	2.565807877	4.693620157	5.161057076	4.029276655	4.238372926	3.501737879	4.333630338	4.07830264	3.33688788	4.415553514	6.722807993	4.669449856	4.04077322	3.470900161	5.784892941	5.249095621	7.248528185	3.648245166	4.375714784	4.686360886	4.88758688	3.213200116	5.186946944	3.679092144	4.981644806	5.055458393	6.327296621	4.613786181	3.240644895	2.738336504
Cairo	3.420016716	1.746770784	1.460469786	2.777167394	1.73191003	6.616858778	1.716073643	3.886618779	3.700904201	2.061353518	1.606260931	1.325050097	1.780107377	2.814054213	0.870720138	4.245446567	3.746646052	1.794257604	2.113508993	4.569756537	1.41608913	1.806247314	1.942396888	5.243056645	3.607822303	0.968516469	4.230463412	4.181278806	2.099572704	3.080535354	7.761715755	1.735408366	4.213173196	3.353183367	5.951171591	9.000093912	4.7319977	2.511734759	4.018065225	4.167662464	3.319794439	3.502158014	2.319435871	2.002662112	3.200369733	2.597954517	3.958958633	5.942586953	4.703637722
Calgary	6.804442293	6.429709468	5.339016582	4.52155617	4.561818374	8.38066944	5.056137069	7.382326794	7.519476002	6.885092265	5.202643095	5.397619934	4.997535974	2.707993054	4.90206088	3.894055983	3.330151054	3.902672153	5.582174913	5.538488851	4.576765568	4.835935616	4.830051187	1.022269265	5.795685051	4.890981397	5.432796003	5.067580031	5.177958442	6.844359289	8.228961772	4.142337849	4.37464181	7.273510847	8.17339521	10.36669391	6.650725788	6.079083886	7.140989864	7.299789733	3.874920848	6.924619432	4.575198475	6.176973125	6.823645684	6.735049481	6.702340956	6.104421003	3.509606326
Cali	2.859443054	4.752841162	3.754954441	3.106087471	3.378716419	2.24412809	4.710864242	5.264016079	6.187951201	4.183913194	4.994125722	4.282905888	3.181272305	4.712807317	4.570969643	3.987756942	3.856667823	4.686920132	3.106582053	3.575198487	5.202990607	5.232928267	4.446858013	7.019968892	1.738908966	3.670927244	3.034858296	2.345727291	3.539980679	5.982881345	5.055814407	3.947400049	3.729798381	4.546105148	1.557920763	4.457059324	1.202791715	3.176346235	2.77854775	1.527080825	3.518939158	4.417046887	3.141638336	3.258537092	3.492997384	5.499153418	1.767703627	2.548546766	5.831755859
Campinas	2.65003362	3.895553271	2.871487368	1.004359955	2.537877037	3.822541092	3.271746677	4.206818604	5.455275097	3.93843485	3.869830189	3.086371467	2.259178701	3.222472255	3.223838976	3.359685588	2.957117679	3.496963905	2.165654764	1.681356287	3.536668868	4.014870108	2.626701786	5.37138262	1.591276961	2.681710936	3.21142643	2.563720654	2.858319656	5.17912461	4.514792079	2.932405955	3.228326894	3.772148675	3.639553995	6.394763309	1.875538962	2.200988994	2.498898536	2.683713459	2.726061385	3.280959185	2.333363717	2.886885811	2.954428503	4.620911187	2.711924879	3.094843795	3.511976763
Canberra	4.712503833	4.929111099	3.52515687	3.009096397	2.161217386	6.047371235	4.04131548	6.352688894	6.413766449	4.829393126	4.011517296	3.875427992	2.811967283	1.667475643	3.645616821	1.466023965	0.522351516	2.488635583	3.724325646	4.600071612	3.843746266	3.838028604	3.898351894	3.263863241	3.571287308	2.896874752	3.067226432	2.180341759	3.19014929	5.735328119	7.274149113	1.953365467	2.418865545	5.857677332	5.603246848	7.892433869	4.435462724	4.32136906	5.256357801	4.835640549	1.535169301	5.682282399	2.089716569	3.978791864	4.960752279	5.532133092	4.018342303	4.005335703	4.458865053
Cape Town	2.737445274	3.731023075	3.043100965	2.016957928	1.219194328	5.256199194	3.662278865	5.319301743	5.986489401	3.334803965	3.885806833	2.233687961	1.167778899	3.052950495	3.015839164	2.201388033	2.371288697	3.1001016	2.962456929	3.790636298	2.802776137	3.986464565	2.666621164	5.087660375	3.295974878	1.930422346	4.116987935	2.293828009	3.261412009	5.473034144	6.468571295	1.291825044	4.020467297	4.663012354	4.976004705	7.755611686	3.568379306	2.888690249	3.736334382	3.782224526	3.025464582	4.139088275	0.656870737	2.253763533	2.93203623	4.902648085	2.437798145	4.600867527	4.831037376
Caracas	2.129312159	3.64535791	2.881236933	1.927133164	1.406824975	4.359397106	3.712365687	5.039625108	5.817325782	3.077260501	3.962399855	2.427544011	1.13972633	3.437686505	3.175320663	2.542574441	2.644345948	3.373553637	2.5898182	3.509218339	3.291083063	4.14478803	2.887148101	5.69859817	2.6059057	2.003729337	3.67853735	1.888395808	3.029114199	5.392021139	5.987089856	1.837887834	3.835544633	4.29913847	4.014332272	6.856741786	2.725977595	2.478264858	3.059545323	2.865617922	2.977804233	3.855594613	0.899423636	1.886346307	2.518634769	4.799431762	1.502290239	4.015809042	5.082999384
Cardiff	5.004613369	6.277725421	5.079323003	3.774990815	3.33745855	5.596048834	5.713499414	7.598332685	8.122232426	5.890992547	5.833293056	4.92932915	3.705273637	3.664191668	5.248091824	0.737951444	1.707145576	4.469380288	4.994324767	4.942820676	5.174357858	5.754174767	5.029261109	4.541458441	4.404228916	4.248035366	4.262893593	1.880446743	4.837291237	7.527951124	6.843551289	3.249856481	3.836753475	7.016909555	5.522874597	7.363468188	4.450975954	5.219570165	5.704879035	5.286909183	3.219155712	6.528772805	2.844686452	4.806494259	5.411137707	7.170490837	3.884165799	3.823205602	5.573733339
Cartagena	0.741941309	3.621103837	3.430987383	2.412700435	2.793189066	3.600937516	4.165004543	4.460369455	5.8302612	2.962549424	4.61002227	2.743151772	2.127785464	4.806877243	3.780056014	4.103206921	4.226638143	4.572245972	2.78228776	3.20455341	3.886436155	4.938533222	3.142893193	7.14914909	2.808296319	2.894773921	4.591257776	3.14727724	3.775754505	5.651546375	5.198074836	3.293025894	4.992022489	3.670296041	3.442040554	6.459264187	2.200330579	2.034993335	1.812419723	2.139792218	4.305152671	3.006300744	2.487966971	1.878661486	1.404114411	4.880316797	1.169221314	4.508449904	5.63297274
Casablanca	2.655815356	3.300517737	2.826803469	1.979415305	1.216170829	5.609070873	3.316626523	4.970081782	5.639460069	3.011126819	3.569340364	1.704388309	0.999494155	3.059287111	2.618646655	2.716699026	2.769719647	2.950546504	2.808760333	3.807645117	2.245346649	3.69030035	2.209285989	5.134048053	3.472573893	1.657719906	4.39590923	2.868896091	3.193566639	5.132259717	6.642441852	1.208129104	4.288021979	4.342950413	5.307022273	8.197247018	3.844080951	2.661085515	3.675341006	3.919217187	3.266633828	3.802046798	0.959579469	2.023390025	2.699899955	4.521110667	2.748253722	5.063572892	4.701767302
Castries	3.189613979	5.681801313	4.872125463	3.696492353	4.284241843	1.299788484	5.727886177	5.986258772	7.273677356	5.075178902	6.120430375	5.031011871	3.98057051	5.656528883	5.565767963	4.425764903	4.548476182	5.78424409	4.132426804	3.684787719	5.979679717	6.36524498	5.129272796	7.744856025	2.82072834	4.645726119	4.182539351	2.899089085	4.748299324	7.126209061	4.312470573	4.80781155	4.753273572	5.307984513	1.543144094	3.962216985	1.327509149	3.904591939	3.101350361	2.33075741	4.543540466	4.89800658	3.893021718	4.065155005	3.869034109	6.555899689	2.111918979	2.767765917	6.357606718
Cebu	1.857748916	4.080591099	3.439450218	2.856025714	2.993532138	2.747898354	4.406965365	4.814935509	5.857510992	3.353729027	4.713319218	3.547330401	2.59865478	4.801522789	4.141682966	4.079997057	4.070797037	4.580104175	2.787590066	3.56015131	4.639231206	5.021198947	3.913646743	7.233958399	2.100041318	3.189616607	3.691947237	2.64896303	3.482517149	5.672763432	5.284576687	3.585402263	4.330340435	3.996031985	2.218599341	5.277483721	1.533514079	2.53883126	2.158123741	1.23191748	3.871201444	3.751179622	2.755500337	2.404040563	2.51976255	5.060783238	0.893229499	3.586819048	5.948610494
Changchun	7.505587815	7.199849336	6.169572958	5.089328455	5.740878803	8.737795917	5.661321969	7.565081622	8.005348101	7.846539692	6.008948441	6.306528191	6.021651479	3.845555436	5.73926881	5.176141219	4.569211388	5.018900528	6.235500216	5.490055518	5.430009509	5.666659409	5.42442928	2.33586557	6.328538802	5.932507574	6.175868005	6.085248268	6.015701348	7.464164699	7.858992272	5.438945028	5.114278566	7.658605856	8.673811378	10.71173717	7.078729146	6.663208016	7.550604523	7.91086893	4.852332347	7.238780244	5.730581003	7.121528715	7.497786161	7.345359	7.605142688	6.47462601	2.852806765
Changsha	4.278226295	5.1384723	3.666970853	2.378358088	3.01217821	4.482838105	4.104573311	5.676045449	6.361226277	5.165969667	4.441593249	4.305155873	3.218749267	2.649114417	4.06555498	2.609945272	1.931524873	3.46577034	3.329622168	3.049969765	4.464034525	4.390279984	3.897346667	4.287499307	2.340363164	3.476189579	2.474069556	2.086196286	3.249313255	5.920595733	5.346309798	3.212940069	2.017243168	5.296614712	4.23359943	6.368052076	2.948903077	3.828244118	4.248180488	3.877039879	1.802480249	5.030157119	2.808649797	4.163205101	4.642049763	5.62090879	3.690865058	2.221568815	3.617790608
Charlotte	5.123263511	5.173560849	3.458749911	3.471324691	3.02562592	5.565797925	4.059655044	6.141023587	5.993918106	5.161278353	3.97930487	4.654722695	3.580435336	2.159799725	3.999739781	2.930589708	1.912086957	2.753227153	3.566796811	4.648533423	4.731085307	3.816750148	4.534084346	3.938345213	2.873093504	3.460928232	1.443879866	2.545837303	2.741960331	5.399465006	7.106514513	3.13694157	0.579990621	5.706451736	4.894501566	6.915762696	4.124124451	4.476382352	5.220087646	4.416455475	0.789418109	5.858794554	3.122609875	4.447043734	5.446551547	5.37796793	4.357389531	3.070854284	4.550601848
Chelyabinsk	7.395317334	7.216409083	6.04430452	5.140328284	5.112462306	8.678515032	5.869079287	8.205938797	8.328379272	7.577857804	5.976084275	6.126737536	5.591939219	3.311927924	5.689900864	3.975098025	3.531932259	4.568198589	6.269647525	6.098668965	5.390776027	5.604876695	5.621691771	1.110677506	6.298836756	5.5550675	5.758268485	5.263893787	5.810581166	7.636392245	8.56768985	4.694070564	4.659463514	8.060454764	8.515057793	10.49798694	7.067143234	6.776707965	7.762876932	7.815989444	4.254780903	7.693095988	5.060273838	6.812920128	7.474538392	7.549599167	7.111398041	6.224179372	4.211797729
Chengdu	4.01130852	4.965793531	4.104566284	1.838181225	3.421125823	5.287735826	4.029823937	5.22409081	6.557723804	5.260512352	4.703081433	3.799635402	3.272563762	3.246124846	3.955210058	3.360578214	3.075590173	4.038831703	3.656117503	1.985689414	3.671048462	4.688283612	2.963812983	4.434981875	3.494142128	3.66742453	4.531351744	3.503207568	4.16267523	6.204257204	4.681225336	3.465893578	4.034316456	5.039408636	5.425215939	7.833553617	3.587856781	3.593797941	4.050681863	4.642308651	3.468368747	4.239336769	3.136336147	4.223769462	4.13010405	5.672215909	4.223288116	4.093748006	2.429719113
Chennai	1.332907794	3.118581339	3.210005573	2.503603852	3.568063375	3.852766737	3.590466918	2.933299253	4.855193863	3.001378385	4.253867713	2.905758572	2.863849227	5.082294204	3.551692795	5.293927955	5.088856644	4.728797325	2.323207219	2.577606691	3.851963208	4.649179639	2.82307761	7.503533203	2.651881903	3.23244004	4.790838379	4.304633857	3.654804678	4.90976396	4.72137714	4.079220791	5.225570104	2.295833886	3.640162369	6.73321788	2.359675872	1.329611858	0.341513109	2.021812368	4.707741407	1.588864899	3.508914977	2.343301766	1.392197909	4.074905261	2.725038653	4.910805452	5.08089626
Chicago	6.193901803	6.156184541	4.678895414	3.986697309	3.876232635	7.044680323	4.786690739	7.103177225	7.151223352	6.39024311	4.846323007	5.251089747	4.423176956	2.025335308	4.674704706	2.893213298	2.034199512	3.365734928	4.842758098	5.039117468	4.831229699	4.528102472	4.837993297	1.847212904	4.549636526	4.366725648	3.738855402	3.679564235	4.238513283	6.486914393	7.552428495	3.640318031	2.629679995	6.849726856	6.7181941	8.659028671	5.48535622	5.534251478	6.425916574	6.152885759	2.37210856	6.677066956	3.85776684	5.591758163	6.39114889	6.43012955	5.688826702	4.407580808	3.797561896
Chisinau	5.698695124	5.9358497	4.675106285	3.695909652	3.348836606	6.984726067	4.872936663	7.193926942	7.411001258	6.008922665	4.955275487	4.71506179	3.874747691	2.220256643	4.525391633	1.934539139	1.547676626	3.420482237	4.838733356	4.995897579	4.36081072	4.698302843	4.48420669	2.265957314	4.731376463	4.003739528	4.308794976	3.272031896	4.428920683	6.724448047	7.540612257	2.989155817	3.404251034	6.834454047	6.759726308	8.872416075	5.400836297	5.307086984	6.224190575	6.081144447	2.737559727	6.465655019	3.190330087	5.126464172	5.882861002	6.519327726	5.164755662	4.753992783	4.209782333
Chittagong	7.431609342	9.295022534	8.82954905	7.080522352	8.946943054	5.586262566	8.828851081	7.845075153	10.1041186	9.487842842	9.65698274	8.883518018	8.494541818	9.220503953	9.136911885	8.983665804	8.83897703	9.703351846	7.908477968	5.165819768	9.250305627	9.842769346	8.094648582	10.43431621	6.966031408	8.961482857	8.483640506	8.122088828	8.827587365	10.30049097	2.359670693	9.326715922	8.597635789	7.950607	6.535413411	7.088490637	5.897804797	7.476801307	6.415534047	7.090904889	8.68900226	7.208875258	8.6399017	8.645148065	7.672155501	9.709055307	7.784331293	6.548407254	7.151538934
Chongqing	3.711337517	4.791397735	3.72882131	1.555855655	2.822099783	4.820438558	3.913415504	5.324007012	6.437767991	4.909828668	4.461536402	3.607054736	2.777333139	2.832879605	3.755547003	2.594814757	2.295558657	3.628044019	3.312801839	2.246828467	3.662753088	4.451137674	3.019207678	4.310524981	2.93348049	3.231391807	3.815088934	2.604147158	3.676740614	6.029504055	4.89257682	2.91798776	3.367420041	4.996503834	4.84449485	7.254864152	3.102975531	3.388425287	3.869739901	4.137502624	2.75971514	4.339101083	2.481619511	3.812197693	3.945673996	5.537326358	3.588305486	3.423194114	3.003502786
Cincinnati	5.932426048	5.970946089	4.354463133	3.899484523	3.648925151	6.472940718	4.665961697	6.920219151	6.868173	6.095847549	4.655610467	5.206022897	4.229756542	2.05192851	4.581173374	2.792958878	1.799012822	3.202189248	4.49709311	4.978536294	4.987760857	4.38021911	4.906560151	2.713149263	3.976721678	4.160626815	2.856251303	3.169289927	3.775115218	6.221525988	7.411961427	3.538990999	1.755687135	6.59515437	6.027968704	7.88444285	5.006592298	5.291976902	6.104360346	5.585421903	1.718600515	6.554697919	3.655778768	5.311668506	6.20108632	6.201901114	5.255671798	3.723673037	4.188415551
Ciudad Juarez	4.945445376	3.042348096	2.070803292	3.398772738	2.939013932	7.374229087	1.530398849	4.224273311	3.514990514	3.82956475	1.254292811	3.106245409	3.253725029	2.005347214	1.655362974	4.752236997	3.840040122	1.182404548	2.771055903	4.853662563	2.444501298	0.803145362	2.823995997	4.114176301	3.920663764	2.440632234	3.885446381	4.827998621	2.111236317	2.7753919	8.131788935	2.82768082	3.514052349	4.077621219	6.661804105	9.461522146	5.445129441	3.642197436	5.073033118	5.114935309	2.934176275	4.466495878	3.500813261	3.760579483	4.785664743	2.815721423	5.348592417	5.954552243	3.74654521
Cleveland	5.949534147	6.18620905	4.695012072	3.907944363	3.634166701	6.669490245	4.983963924	7.267409867	7.367545937	6.257250032	5.021181701	5.183670964	4.203887548	2.226229848	4.776075235	2.246139884	1.497331998	3.480786261	4.823445598	5.044096351	4.928914267	4.751618148	4.91207596	2.41540111	4.398052861	4.263372189	3.572563343	3.101891667	4.245954009	6.700328435	7.439004251	3.421681007	2.566197853	6.917173542	6.359317087	8.239189993	5.19993128	5.464972944	6.282644202	5.899703642	2.226393572	6.705626454	3.527782107	5.389964201	6.209993673	6.594295179	5.252985293	4.052529755	4.282569346
Cologne	5.270976041	6.18331812	4.950128063	3.744239209	3.263783726	6.150977055	5.458200884	7.534413736	7.935458692	5.937022964	5.550597237	4.841419994	3.720795048	3.149996752	5.007366635	0.740761528	1.363426613	4.086026709	4.966853654	5.009214432	4.886225725	5.408580108	4.854499857	3.76478638	4.54857672	4.133085976	4.262873724	2.313294313	4.701570126	7.29549642	7.159277866	3.053775564	3.649096131	7.01706436	6.017015923	7.952541703	4.832828056	5.282553299	5.942530415	5.612951315	2.98528562	6.563949156	2.870328863	4.912433819	5.599499107	6.990447303	4.344121943	4.159746563	5.166231398
Colombo	4.172146616	6.661626789	5.925254505	4.626484222	5.607447569	0.527113567	6.630845881	6.42342407	7.997819456	6.20264296	7.131794666	6.153216988	5.248658093	6.730642392	6.616534327	5.684386345	5.740504893	6.931590656	5.074145833	3.940600197	7.037915642	7.386388874	6.045170972	8.688953887	3.666897231	5.865383792	5.093652833	4.229973849	5.793327355	7.978367032	3.408358443	6.131215308	5.656651738	5.89193776	1.829341596	3.302637145	2.069573391	4.777912643	3.642635469	3.170977215	5.627687393	5.441932415	5.239321471	5.263715569	4.779044647	7.402747806	3.53131118	3.187680171	6.800330274
Columbus	5.939584343	5.964925105	4.421430518	3.818270695	3.620640519	6.677716335	4.644664836	6.940451557	6.957647217	6.131419378	4.674166007	5.104105903	4.188517887	1.91358375	4.527273895	2.676915519	1.729376991	3.186052397	4.572800827	4.918849734	4.797492711	4.382769446	4.760335885	2.296458006	4.179884073	4.139246021	3.264027292	3.29260664	3.924002807	6.299437275	7.415074449	3.442374044	2.171678262	6.639120854	6.297882311	8.227794054	5.149773516	5.304523104	6.162747873	5.775968551	1.945988602	6.518306298	3.60570672	5.327686281	6.173908256	6.245500907	5.345227598	4.014565558	3.95740704
Conakry	7.560616554	9.679537235	9.198510004	8.282006357	9.434344481	4.255019038	9.74520511	8.601153387	10.3253233	9.356028346	10.28785211	9.648300886	9.013241001	10.39134559	9.956854503	9.770809467	9.694996427	10.47063381	8.302584437	7.075936367	10.52532995	10.59662762	9.423902573	12.33844356	7.030440901	9.474117099	8.325189249	8.267728891	9.068455153	10.60110801	5.069623148	10.00239036	9.028321232	8.318042482	4.900780908	4.025767095	5.831797496	7.983165514	6.583780614	6.297482311	9.262966288	8.102329064	9.178003251	8.729092514	8.014136814	10.09011815	7.360509041	6.585266464	9.797685924
Cordoba	3.41294219	3.678041473	2.595711777	1.016267613	2.063365327	5.320586925	2.652980246	4.41257585	5.249869938	3.986770642	3.195586917	2.653877708	2.058737444	2.00457603	2.502397243	2.962764395	2.352550658	2.500984264	2.352724913	2.505275953	2.555395719	3.184874946	2.004904782	4.065031586	2.606217398	2.196804454	3.470757111	2.943399227	2.645768323	4.795060218	5.663410988	2.143750759	3.059511704	4.098717407	5.056942016	7.772052015	3.379036924	2.643640351	3.586888177	3.887475588	2.287293678	3.659636036	2.027626293	3.070438192	3.490597998	4.328394073	3.613555512	4.03819967	2.689859493
Cotonou	0.933101802	3.841001091	3.600856854	2.420811137	3.153810192	3.164214875	4.275274008	4.333542569	5.890070551	3.305112719	4.794744194	3.086878271	2.49845159	4.979490479	4.001209342	4.351135326	4.418218563	4.809328891	2.827750984	2.841683321	4.164100028	5.126848377	3.286992138	7.303105772	2.638038967	3.214895671	4.581509261	3.28863515	3.900349925	5.773275162	4.66206247	3.671991808	5.006886692	3.598944929	3.105078503	6.116636643	1.770722057	2.051937672	1.429526892	1.915602567	4.412158936	2.892537523	2.853201711	2.269353638	1.580982525	5.000592858	1.434179389	4.276513578	5.509616166
Cuiaba	1.880089092	3.497877797	2.837892276	1.56268576	2.893156482	3.379928263	3.325105171	3.573151443	5.099801295	3.432790896	3.9587217	2.971977776	2.382024071	4.061792979	3.30769472	4.201036267	3.893702994	3.999193873	1.919533769	1.818196734	3.718355543	4.236160428	2.688102601	6.400702648	1.531943018	2.809036149	3.649921082	3.161427333	2.997224774	4.973994306	4.364035075	3.405237776	3.967577327	3.030332813	3.137997778	6.142485038	1.446761498	1.554419848	1.388611734	1.849616089	3.510410088	2.535492469	2.755885982	2.474043079	2.211454314	4.302939397	2.3644485	3.602283622	4.241829792
Curitiba	4.030827787	5.324661148	3.888086923	2.766519413	3.077868155	3.693163958	4.607347816	5.984971784	6.665361164	5.07760529	4.863528559	4.515792817	3.248234716	3.381497051	4.479118279	2.566628424	2.201135597	3.950873998	3.487037555	3.445931594	4.962872623	4.889337146	4.372618531	5.175136439	2.150924542	3.647370126	2.31089807	1.365067393	3.446326224	6.255347273	5.326735637	3.401997623	2.312442057	5.457115408	3.385451279	5.452436835	2.421478249	3.905316024	4.083380651	3.354158409	2.162029675	5.228213502	2.782727961	4.035175898	4.531075351	5.924686086	3.026388358	1.542484344	4.682603871
Daegu	5.158683495	5.305765202	4.093349882	2.742215112	3.858156526	6.09023981	3.85536475	5.467241802	6.256444678	5.812435113	4.379413095	4.51797349	3.991531585	2.544479455	4.015263983	3.813963735	3.046249811	3.57773606	3.872038415	3.031842426	4.099737185	4.210152652	3.614955836	3.383354875	3.649233505	4.011606253	3.948497321	3.996842287	3.884786109	5.831113171	5.685991108	3.838421091	3.156341406	5.423531604	5.966582283	8.18001889	4.390299521	4.306255352	4.989939693	5.239750572	2.902724945	5.046162292	3.812010327	4.970643497	5.262594511	5.563067907	5.233166634	4.097803569	1.62597606
Daejeon	5.712848125	6.093751579	4.887270958	3.410871647	4.719764555	6.076980604	4.65606392	5.94288485	6.901451832	6.595870276	5.222804835	5.364129332	4.802174213	3.472632382	4.897033343	4.436198867	3.74427672	4.504114406	4.550011602	3.146451034	5.012268352	5.072743506	4.409569476	3.98171151	4.052094469	4.885848816	4.364870369	4.490858055	4.630809853	6.553115485	5.282064785	4.753959942	3.615125176	5.967648723	6.085455134	8.00993921	4.585869284	4.926996019	5.37075732	5.6236287	3.593676082	5.554913276	4.61702727	5.721548579	5.861144787	6.293406249	5.746732817	4.020776586	1.900939316
Dakar	2.336515569	2.618280436	3.156314159	2.300501817	3.424071792	5.686829405	2.914077632	2.748342193	4.647364385	3.08824258	3.725756685	1.997560266	2.738199936	4.572962678	2.781452155	5.284797009	5.04585542	4.245225665	2.641268505	2.782909235	2.401495831	4.041133957	1.433016858	6.676254305	3.764940215	2.922067689	5.563258473	4.946350972	3.855336561	4.581061788	5.599476233	3.662325333	5.618784596	2.477620134	5.551431024	8.629881765	3.931848466	1.715988895	2.431315012	3.849333951	4.880449974	1.258814213	3.45974818	2.589842832	1.833592643	3.679836246	3.903458041	6.030051443	4.161969414
Dalian	5.3872329	5.600861232	4.60865477	3.031660791	3.855666207	6.844832632	4.341695292	6.168142569	6.957901057	6.039873541	4.814018104	4.448137804	4.017381873	2.668099544	4.245149642	3.407587371	2.941617107	3.804017368	4.517617567	3.669857747	3.853000273	4.610947107	3.645731585	2.815994146	4.587534072	4.146816179	4.911078481	4.194589707	4.566761238	6.443470678	6.308436126	3.629244664	4.051973979	6.06591252	6.827970283	9.12135368	5.117771493	4.759232534	5.57645777	5.988573463	3.486074476	5.469147275	3.716182716	5.151163682	5.429580883	6.10387905	5.471806401	4.999935714	2.217729903
Dallas	4.32782973	4.100864154	2.423625768	2.537165428	2.194256063	5.509278513	2.920468877	5.098548775	5.069300572	4.242819713	2.94424419	3.58689904	2.681424594	1.401273945	2.859775901	2.949407777	1.895772492	1.814610538	2.562094444	3.926488901	3.599760289	2.813885793	3.390147615	3.831902812	2.355325142	2.444887293	1.811293494	2.629054238	1.835480292	4.478531167	6.767732425	2.324679744	1.275633344	4.690568502	4.85691031	7.310592075	3.773409368	3.485496528	4.435201745	3.928445059	0.495764768	4.813930227	2.418383137	3.556249828	4.542033213	4.355843206	3.940613986	3.525665474	3.790180352
Damascus	3.519364845	2.554958344	1.848737535	2.125877383	1.485418884	6.432787129	1.859059705	4.1971031	4.375290577	2.934173158	2.055633573	1.571350887	1.632622195	2.027298918	1.207110104	3.543006892	2.996601996	1.554431216	2.243766637	3.962038127	1.183187812	2.061386309	1.577327869	4.343706017	3.429608804	1.142938144	4.028575853	3.724296288	2.260755459	3.763315451	7.214527359	1.308634324	3.758806749	3.78346814	5.922593499	8.87259993	4.476054014	2.62600498	4.062731903	4.323140603	2.799359165	3.636918328	1.922411202	2.43670534	3.373100504	3.312661876	3.946738266	5.437419133	3.806200843
Dar es Salaam	0.84605229	3.43681146	3.140466541	1.85868761	2.67252664	3.577039926	3.755470545	4.047403558	5.542514343	3.023520332	4.299073269	2.569931472	1.988471132	4.447337471	3.462612985	4.025244658	4.01723548	4.284020633	2.391669715	2.558913676	3.590171121	4.611499105	2.709450799	6.775696492	2.416575605	2.701933327	4.333006518	3.103060346	3.478293684	5.37468428	4.812463974	3.170581486	4.661888595	3.340391053	3.440340665	6.488935295	1.913789175	1.623959989	1.461772789	2.067692071	4.001971414	2.611236579	2.400392239	1.91144511	1.372820928	4.605275071	1.58113775	4.247195811	5.004778306
Davao	4.047806129	5.906952361	4.872047846	4.447407889	4.503156918	2.095832524	5.903865531	6.388586714	7.122196433	5.218917553	6.075893687	5.553012066	4.412111436	5.726291316	5.781491001	4.7432332	4.685083637	5.715955123	4.314803458	4.781575946	6.498122904	6.299378252	5.795238759	7.911266636	2.846098365	4.854906682	3.472187802	3.034746123	4.531577028	6.937685708	5.646336339	5.048090521	4.31659527	5.660136689	1.190490074	3.332437955	2.298458939	4.467961438	3.931714329	2.441863633	4.337678002	5.662749846	4.271690132	4.422481713	4.705277284	6.550252085	2.717325131	2.644845658	7.0063342
Delhi	3.843905048	2.676113546	2.488133324	2.750056854	3.793530322	6.138562523	1.694739497	1.902731251	3.202048962	3.695654612	2.602097472	3.035495996	3.481936253	3.848769277	2.334195237	5.733224579	5.016138246	3.457750016	2.15114899	3.090728663	2.874080831	2.825042721	2.129527415	5.97606414	3.275844954	3.109325155	4.582770677	5.277618765	2.892071316	3.16844467	6.13214773	4.032618518	4.57095923	2.159167606	5.686497559	8.596973671	4.302208153	2.347679051	3.286355325	4.0720847	4.165488189	2.304752171	4.098234981	3.506173325	3.574945105	2.602663102	4.934989585	5.694757439	3.139459341
Denver	5.702066913	4.870730472	3.597435812	3.574188828	3.182899147	7.4926773	3.442184527	6.024234587	5.771424978	5.323120388	3.396710298	4.155220865	3.731253702	0.9245703	3.310808948	3.478310316	2.536436992	1.999235459	4.020222207	4.979635215	3.459990916	3.005111277	3.766364149	1.923854962	4.418361044	3.359883781	3.890540999	4.178954807	3.345074618	5.044576276	8.01812596	2.837003674	2.96305752	5.825746658	7.002539707	9.425205884	5.659177387	4.770854621	5.993551188	5.921684123	2.360940937	5.796859996	3.434686221	4.781134691	5.719552927	5.027606818	5.609738086	5.351930413	3.394729126
Detroit	6.083174213	6.247164396	4.786682014	4.009177777	3.724536384	6.905913848	5.024661891	7.348290421	7.427089023	6.349451944	5.056690509	5.228760653	4.298981214	2.221638714	4.809875873	2.359702811	1.648599426	3.502174824	4.94394579	5.160592837	4.911978406	4.768789633	4.941871023	2.167492254	4.595716939	4.337779416	3.790622934	3.318035168	4.362717528	6.74717588	7.593740871	3.471359193	2.764624493	7.01604083	6.603806233	8.507090568	5.409132273	5.57847573	6.434802435	6.099430929	2.396877387	6.793139051	3.631906848	5.498692367	6.319888528	6.648185124	5.433584224	4.312004385	4.255811306
Dhaka	4.134540273	5.927973585	5.361600998	3.586187203	5.427151996	3.43530207	5.471057217	4.978408526	7.065997836	6.081132907	6.26793087	5.421607591	4.97137275	5.916749511	5.682792257	5.844235034	5.617277629	6.269347438	4.443930387	1.781835441	5.860407934	6.469834679	4.708641583	7.58283267	3.613117274	5.425982687	5.392114766	4.937235769	5.404211326	7.115119784	1.855045273	5.82735042	5.525554927	4.874329632	4.013867507	5.985375648	2.69431318	4.040466207	3.194764964	3.928663803	5.406549955	4.116264471	5.161045135	5.176722782	4.397543871	6.484826782	4.547629982	4.022199929	4.51721377
Dili	0.698573707	2.997171476	2.824890285	1.791522855	2.350617266	4.084349673	3.430148663	3.870634649	5.242154073	2.57237431	3.941595306	2.054265959	1.600589178	4.250045201	3.0583683	3.99342106	3.961632764	3.977006732	2.17774963	2.821621352	3.140033838	4.264930829	2.344659223	6.625227593	2.573417993	2.29643129	4.383602717	3.213439694	3.262286312	5.038910386	5.288216287	2.829350154	4.679817385	3.131602385	3.84805641	6.94058025	2.390418179	1.361562835	1.662883378	2.288617618	3.938569841	2.435343176	2.150407612	1.441485996	1.050497554	4.250809576	1.727927692	4.597014079	4.978021374
Djibouti	2.073237752	1.980544211	2.405284824	3.158155369	2.294661693	5.619831821	3.176854945	3.98800257	4.40614379	0.887173339	3.249935357	1.622059374	1.822942759	4.447566013	2.562357775	4.685531097	4.566359441	3.601996405	2.422783048	4.665192466	2.856126045	3.640602374	2.764556176	6.980857441	3.569002567	1.885975534	4.766443632	4.11473269	3.035841486	4.097454528	7.322116746	2.665818711	5.157619939	3.108099879	4.987411083	8.108474214	4.068915065	2.103140119	3.061163585	3.149890699	4.330717357	3.093088444	2.528411983	0.785563584	1.925948654	3.373859053	2.727397019	5.944130574	6.040394513
Dnipro	6.180721209	6.36828807	5.058605977	4.21009579	3.751203046	7.321675801	5.281234359	7.663359949	7.759425355	6.420299241	5.295577357	5.192254727	4.327743907	2.510982701	4.942771505	2.175516579	1.820471048	3.704986745	5.266768675	5.492693684	4.829605494	5.009522297	4.998814726	2.140327013	5.100290962	4.421491418	4.461190096	3.535510554	4.752573653	7.046861746	7.961625898	3.383894979	3.515549711	7.30028839	7.070996571	9.057337944	5.802433801	5.791738202	6.707279466	6.472058132	2.953048449	6.982346927	3.614222513	5.566663932	6.382570962	6.899565308	5.553124783	4.942203194	4.610241135
Dodoma	2.037753119	2.272596207	2.129325875	1.251297093	2.236955037	5.183439161	2.18438777	3.028896742	4.360937988	2.598497515	2.910180204	1.361290287	1.619027844	3.441937138	1.936603112	4.209837028	3.865038656	3.135090367	1.627174489	2.537068358	1.915819746	3.1861433	0.857818598	5.758757125	2.745723014	1.793178226	4.358905362	3.819959834	2.726415333	4.109630446	5.662573567	2.536098159	4.397001139	2.557975562	4.876131024	7.961004789	3.255206697	1.070379905	2.297013714	3.178563972	3.62214874	1.895490539	2.321242742	1.821294659	1.813177963	3.328710206	3.13987237	5.050072825	3.764964086
Doha	3.286283312	0.330918933	1.605409155	3.278317966	2.895728493	6.623690273	1.556845899	2.620767231	2.569982238	1.534182881	1.695291616	1.704985568	2.611074555	3.986650984	1.303122024	5.51522877	4.994086676	2.902840237	1.976239483	4.62377151	2.07207358	2.16974022	2.135190463	6.471038573	3.749374629	1.961355602	4.786885832	5.115722002	2.454260358	2.246780315	7.685028997	3.114311288	5.002112669	2.088205649	5.911676303	9.060257667	4.825346976	2.133429447	3.540070416	3.932304501	4.296251516	2.628373285	3.404828247	2.094165952	2.896990818	1.419550955	4.314239938	6.476093302	5.086249543
Dongguan	3.448493761	5.099321631	4.097456252	2.213661272	3.783110691	3.202198369	4.439503992	4.959621161	6.450273272	5.121802898	5.073476715	4.352065424	3.523129879	4.195056967	4.501457217	3.945277801	3.653967262	4.677590038	3.320617794	1.519301704	4.777741961	5.19954302	3.79505234	5.968172607	2.209966596	3.999504531	3.702352157	3.033229477	3.974380861	6.263422332	3.427278693	4.158928427	3.726557661	4.630490729	3.381445355	5.692616256	1.706315058	3.263175426	2.986616766	3.13437294	3.524596385	4.054369507	3.482755174	4.065179574	3.83921875	5.73068305	3.319741356	2.517321481	3.820569991
Douala	5.130847451	7.448138839	6.744130657	5.762498281	6.650407062	1.292302774	7.480377907	7.015411408	8.504468355	6.965046592	7.934973211	7.169137823	6.308094948	7.748368359	7.53697493	6.842410193	6.834765344	7.859058943	5.903690583	5.022583129	8.0965975	8.21295435	7.096452486	9.766688805	4.463774752	6.840275531	5.716874196	5.28909038	6.562646893	8.571905504	4.09237613	7.208433941	6.423267915	6.508103621	2.077277548	2.441941065	3.124042768	5.673409568	4.445880357	3.780725498	6.539396901	6.247668218	6.347300169	6.17255242	5.716292942	8.052107623	4.516836092	3.93017662	7.817080307
Dubai	3.247893677	0.21615535	1.738867254	3.335130909	3.049531282	6.602271389	1.657180228	2.447740439	2.521116879	1.542526575	1.858319735	1.783295888	2.721261587	4.162089203	1.473905924	5.663497003	5.152558921	3.099544388	2.019707385	4.604450626	2.18634921	2.340084891	2.174851622	6.644832799	3.789409957	2.119359043	4.902335592	5.230183081	2.586827268	2.274808155	7.628927674	3.286597264	5.14029421	1.911336153	5.902098601	9.05943554	4.823135572	2.093173164	3.454933591	3.908104241	4.450326427	2.481076599	3.536744157	2.136036069	2.83382853	1.390182003	4.348516435	6.543646275	5.139254624
Dublin	5.281489633	6.41561178	5.31464919	4.089761768	3.469366743	6.215327603	5.901686261	7.890342766	8.342252871	6.02608289	5.979866196	4.990743704	3.867106026	3.795355815	5.36653118	0.952906467	1.996378534	4.573186812	5.317693574	5.376415623	5.15854776	5.879374185	5.156284106	4.458469649	4.930807872	4.384643391	4.776236466	2.450742896	5.136369837	7.709227145	7.374069424	3.267724765	4.300793454	7.307447208	6.135980298	8.034538173	5.022544818	5.513000257	6.103244318	5.769798817	3.594964982	6.79162908	3.000988931	4.988036878	5.631134866	7.352156485	4.24872845	4.543129717	5.821807747
Durban	2.438630726	3.796955084	2.782115251	1.292757925	1.556990409	4.178297823	3.465395318	4.85630325	5.742468875	3.51120321	3.830896784	2.641502286	1.39546402	2.961179543	3.08518197	2.360742757	2.222536114	3.151898374	2.377026076	2.833994173	3.259690339	3.959679887	2.689929601	5.175390277	2.123572948	2.098777661	3.247561227	1.682688891	2.807816587	5.325686885	5.457908287	1.949985956	3.263624018	4.23623611	3.897241089	6.674310027	2.375587353	2.417050843	2.985707674	2.87226248	2.464289248	3.769234266	1.112439803	2.332576871	2.807758498	4.774225114	1.993889485	3.42152371	4.30709531
Dushanbe	4.349137494	2.860243394	1.683105271	2.707019084	2.306110674	6.738425834	1.380394629	4.090231174	3.772238658	3.512008622	1.370041575	2.639926257	2.609602039	1.582059474	1.342614653	4.130041014	3.248651808	0.873555921	2.271856255	4.256684867	2.123959846	1.12447269	2.340192649	4.002558947	3.345016468	1.878507565	3.484557817	4.158684185	1.732735775	3.092059038	7.528828129	2.237415635	3.125128429	3.845454175	6.081575398	8.902149834	4.794000605	3.117732005	4.523350856	4.567263208	2.422828158	4.07988725	2.828998277	3.240503833	4.241560846	2.944969926	4.690683084	5.359675832	3.472332033
Edinburgh	5.597807366	6.614907573	5.528320679	4.278684111	3.702898751	6.620332598	6.032404001	8.08734998	8.522301012	6.294435173	6.113495881	5.162557054	4.115397854	3.811793555	5.501450166	1.251270755	2.149298195	4.66642804	5.564782536	5.550604778	5.21663397	5.98111073	5.270728641	4.189915013	5.247869792	4.590866362	5.056975127	2.868030561	5.362055905	7.870337259	7.585852277	3.434370987	4.488014739	7.54276441	6.562054493	8.455076431	5.384193882	5.768224457	6.413184257	6.15498816	3.780100382	7.004166951	3.266353652	5.275357879	5.908711793	7.527824786	4.6624264	4.86194918	5.768186497
Edmonton	7.138511413	7.008060661	5.882017719	4.869195863	4.952459251	8.483441686	5.673802108	7.946334647	8.175168554	7.389381731	5.837514756	5.887376736	5.386646393	3.218106741	5.49705478	3.882525062	3.455918246	4.47826936	6.069044195	5.783742392	5.142595201	5.485316972	5.337656115	1.29440604	6.12666818	5.376367556	5.72579367	5.154191658	5.690003451	7.50547795	8.263682866	4.542520346	4.647980807	7.813982211	8.354909828	10.39393165	6.849832987	6.525511982	7.496240422	7.624354095	4.199115434	7.396844886	4.883287376	6.605531263	7.2035872	7.375870568	6.920755423	6.122701397	3.902697063
Faisalabad	4.41732281	2.302893538	1.908990595	3.304719902	3.549149725	6.8881303	0.836961236	2.548465845	2.322357692	3.425761059	1.372291025	3.00813507	3.482593509	3.339423305	1.680286242	5.707708945	4.867647346	2.574347177	2.193825403	4.251545728	2.650842434	1.541501035	2.484821975	5.555753346	3.590543319	2.76470814	4.28290523	5.375118481	2.257525152	1.975109768	7.409999898	3.695004673	4.239752005	2.622061957	6.200284385	9.118325837	5.012012052	2.875861833	4.149394737	4.498289195	3.816990573	3.24487486	4.050910573	3.528949389	4.154109298	1.714368411	5.268684039	6.082574363	3.713117828
Fez	3.157833285	2.411015341	1.361420084	2.009935216	0.912703007	5.895816611	1.893734045	4.141375565	4.241848246	2.534162565	1.968792444	1.587974596	1.174635743	2.085306725	1.251074832	3.335719339	2.771609068	1.441718569	1.772578187	3.915002341	1.783291738	2.063790585	1.883352827	4.664314243	2.85765295	0.512647753	3.435342866	3.219720068	1.68845246	3.640435183	7.069033022	1.03038095	3.341328676	3.592508169	5.285042418	8.235028761	3.986081322	2.319128665	3.705910322	3.700386332	2.390038637	3.584559905	1.496239164	1.958969337	3.124624154	3.203712473	3.378429216	4.956478743	4.178187861
Florianopolis	4.197063004	5.611720605	4.200702931	3.4821696	3.461322586	3.323834252	5.108507431	6.346141342	6.887992485	5.16937391	5.256086615	4.951231047	3.63366456	4.081310832	4.95604577	3.070028209	2.843604492	4.434398281	3.816553173	4.161738212	5.574412412	5.327976387	5.009006601	5.978286436	2.329851771	4.026700395	2.256712526	1.511428518	3.705988074	6.505174202	5.718069491	3.859459901	2.662321865	5.722552146	2.812937892	4.720392472	2.470296319	4.246551644	4.265719421	3.142701559	2.661464754	5.629389172	3.197092542	4.203833535	4.775081102	6.206136696	2.880934735	1.474513338	5.645116336
Fortaleza	1.105374431	4.004802833	3.842738889	2.527515942	3.484560869	3.132738657	4.422138176	4.27154176	6.010054111	3.560263159	5.006382324	3.279765861	2.804994868	5.213355445	4.1981975	4.631656485	4.694564377	5.077650849	3.019334671	2.655118287	4.308839506	5.34292884	3.361568545	7.487418244	2.827400645	3.502536595	4.853934648	3.603582855	4.164942828	5.940236497	4.332634708	3.985013641	5.256871031	3.596544539	3.20904316	6.166091815	1.819460985	2.155140434	1.293470849	2.108676944	4.688374366	2.773990832	3.182767694	2.570677555	1.641555623	5.141525873	1.839618316	4.410533756	5.472492672
Freetown	5.56456161	7.873791232	7.370788472	6.343671623	7.439250327	2.257029547	7.983819015	7.099194422	8.841716452	7.479544107	8.524311342	7.689427394	7.003226996	8.551689136	8.10126905	7.807626817	7.784658153	8.621902395	6.467976452	5.313519855	8.60716288	8.835172788	7.533682607	10.58268109	5.20533468	7.524263817	6.67745639	6.31259874	7.282691975	9.020016125	3.837710797	8.003050261	7.36290062	6.693724712	3.06474079	3.319960788	3.836530083	6.095912623	4.70467183	4.40709203	7.455912224	6.371071844	7.152337532	6.758699696	6.064280446	8.447874693	5.304238941	4.966952732	8.215371607
Fukuoka	4.651783227	5.829760163	4.473414075	2.832223106	3.908468382	4.235244542	4.800061484	6.009809985	7.004089577	5.89702219	5.262133413	4.987735248	3.978103423	3.545958683	4.843917166	3.275998954	2.810932891	4.417782554	3.980226163	2.791755701	5.146545202	5.231373874	4.428480131	4.816024032	2.812190094	4.325953956	3.22174619	2.737128906	4.108903385	6.652196971	4.567565957	4.125176083	2.831661685	5.714501478	4.258897546	6.095265269	2.950809678	4.304181825	4.430950821	4.218445836	2.820128127	5.308884667	3.628714211	4.847549271	5.037560068	6.307386832	4.136231013	1.995533245	3.617398629
Funchal	2.705806752	4.27536723	3.827852396	2.45871377	2.113986525	5.195694379	4.403360475	5.749166439	6.67860127	3.775837107	4.703574347	2.686933362	1.859905965	3.893564745	3.758496069	2.496893495	2.988963875	4.008290237	3.621178942	3.915831312	3.336979137	4.835574679	3.11889149	5.695726581	3.845569443	2.723509623	4.861352378	2.63388811	4.107131402	6.224406689	6.268935338	2.178099428	4.797431282	5.081650242	5.117737702	7.813728974	3.692207585	3.274354843	3.847915619	4.064800998	3.846742063	4.344443123	1.536920577	2.660793362	2.928640652	5.573681395	2.406200381	4.908830263	5.296010197
Fuzhou	3.275896296	4.614553386	3.441877622	1.602713195	2.911123091	3.715457633	3.859204091	4.907751962	6.06906588	4.617490264	4.395131114	3.752207472	2.784238628	3.273308966	3.821652176	3.093347681	2.703121103	3.795854156	2.81886251	1.930792686	4.11754802	4.475379165	3.287423386	5.168929437	1.859792396	3.226496946	3.083827469	2.297247693	3.271377715	5.758858744	4.374279174	3.2471146	2.986360626	4.505662523	3.633352633	6.102503826	1.969670069	2.964765812	3.129004966	3.094113536	2.616868206	4.030328933	2.626876904	3.536441069	3.648441383	5.275030555	2.993751944	2.487127231	3.562454166
Gaborone	3.80842105	2.195738652	1.328253691	2.39755557	2.4785954	6.395184845	0.557639904	3.139566244	3.212981785	3.050493255	1.209803121	2.22254373	2.482186088	2.391597103	0.900672743	4.585855418	3.79764622	1.713164076	1.689172914	3.752058859	1.857222574	1.302164259	1.736926747	4.790193153	3.073055409	1.79349393	3.757731602	4.387960768	1.7202773	2.699130819	7.036452204	2.577955352	3.601047206	2.936512593	5.774081612	8.721207895	4.43464306	2.407802612	3.823502114	4.109948468	2.958427534	3.183973676	2.962415534	2.840549034	3.618451862	2.320125725	4.47211474	5.428142234	3.365008434
Gaza	2.365576319	2.2552425	2.088534119	1.736646603	1.485132585	5.740716506	2.356799288	3.867760563	4.619780857	2.307772728	2.760252815	0.657450229	0.966889437	3.094761923	1.694642145	3.678578565	3.440471037	2.668539617	2.057207347	3.50048726	1.38753496	2.975740403	1.188732395	5.395494522	3.241392986	1.147600494	4.422759749	3.58255091	2.702100999	4.186108522	6.573358793	1.626061225	4.390606803	3.294947502	5.348945428	8.415034688	3.850231805	1.833393631	3.145614637	3.661134918	3.440313909	2.833351441	1.652883135	1.526635907	2.171945467	3.486353015	3.09161165	5.380707383	4.302519474
Gaziantep	4.112145397	2.840072663	1.605704531	2.497247298	1.897048008	6.535271969	1.573261094	4.239886974	4.011440734	3.344071701	1.548036897	2.421118615	2.257118632	1.42072772	1.313581784	3.753472514	2.917175135	0.696921247	2.185979862	4.181158151	2.016300561	1.373230826	2.248697947	3.966991182	3.208769385	1.559505172	3.367313663	3.806218707	1.663256458	3.327437764	7.434423741	1.809639626	3.023736686	3.908172332	5.892096638	8.721774991	4.595822884	2.992518377	4.395623532	4.393993225	2.210682988	4.064610303	2.422874229	2.980399498	4.038528984	3.119425081	4.363639607	5.175878289	3.616280893
George Town	1.756086	4.408963805	3.859777112	2.412042769	3.316303911	2.527650682	4.553284166	4.758900543	6.281100649	3.940630408	5.075176436	3.622576164	2.79578433	4.884320363	4.345548457	4.064791367	4.125988133	4.905844074	3.053312863	2.58031461	4.575270954	5.3549654	3.660281544	7.095640844	2.349452796	3.52175118	4.227086712	2.860512255	3.986431279	6.137180596	4.160777327	3.831428885	4.631530466	4.09234193	2.605200638	5.484606067	1.062357438	2.521083924	1.836748696	1.923832091	4.149208627	3.441908386	2.943704633	2.846760541	2.381486024	5.439164289	1.506442044	3.50454894	5.346011931
Georgetown	2.974194645	5.426513845	4.694100433	3.827846934	4.116487137	1.701020427	5.649794006	5.923853158	7.061659729	4.682606508	5.963522749	4.850394387	3.812093131	5.709326315	5.431392134	4.494587405	4.635059318	5.6869443	4.016762494	4.08916853	5.896354683	6.237269534	5.121371004	7.930653887	2.863260845	4.456076225	4.172905535	2.922222352	4.599817163	6.90855719	4.941858851	4.665950353	4.847834709	5.161655766	1.495866012	4.119226677	1.647682232	3.791912986	3.054283033	2.050189558	4.581645593	4.853301325	3.767312563	3.747607256	3.669774266	6.340086836	1.722340649	3.202535428	6.702092722
Glasgow	5.210359522	6.503481825	5.264235386	3.887972944	3.586074143	5.607578159	5.867411395	7.736967539	8.292204916	6.155692786	6.009326734	5.16989036	3.947191021	3.745655161	5.441933346	0.994000669	1.792898494	4.631389486	5.153464726	4.944415849	5.379409572	5.917059512	5.197796722	4.482268782	4.481781473	4.478520692	4.295912576	2.015228402	4.991066435	7.704671184	6.752308088	3.505636148	3.82203181	7.18250132	5.575887357	7.310718807	4.505822617	5.394647891	5.842256121	5.426706922	3.279559255	6.685445101	3.100730587	5.059039123	5.624821867	7.359307214	4.096389556	3.697577503	5.519750421
Goiania	2.001458626	3.603453462	2.9916842	1.404691773	2.988670133	3.55065358	3.35294201	3.590218974	5.231946604	3.626219623	4.048376551	2.98129638	2.46315731	4.045064193	3.346343105	4.19933669	3.904709602	4.063286892	2.091330168	1.45683897	3.638652512	4.305509862	2.561286419	6.287751504	1.809655474	2.910215416	3.866129157	3.281825358	3.183350215	5.105395264	4.166081054	3.453817838	4.084412872	3.123633232	3.428508839	6.362704857	1.642781357	1.655038387	1.527518455	2.227238463	3.6056416	2.481455765	2.823085322	2.650499863	2.268727962	4.417504306	2.593612084	3.706295916	3.976201285
Goyang	5.934582534	6.379988981	5.245344244	3.617610774	4.948264168	6.382426405	4.970666531	6.263059484	7.291441056	6.886171207	5.555561135	5.543826799	5.019000449	3.700695393	5.163995744	4.502227418	3.904145729	4.792593861	4.918656971	3.317605937	5.131699813	5.39426342	4.565147845	3.916010369	4.490708604	5.146986419	4.845516025	4.722888726	5.041494568	6.931519483	5.346961505	4.933412849	4.05594845	6.301382872	6.474864793	8.376272614	4.908651359	5.215129628	5.66102148	6.010711112	3.956811909	5.786466892	4.806100674	5.983224736	6.063770447	6.643023183	5.99447979	4.380467494	1.908198695
Grand Turk	1.567872045	3.610286527	3.162851715	2.507683176	2.095656875	4.035044808	4.07950568	4.955122966	5.847786189	2.784238395	4.327296555	2.613429184	1.635425334	4.298839656	3.558286569	3.393209102	3.564322439	4.033836299	2.769840451	3.807002515	3.736111386	4.603082768	3.262985441	6.651172052	2.808202797	2.431901747	4.129984759	2.492008333	3.40504129	5.524244666	5.997108684	2.586283968	4.507554813	4.115255365	3.664478154	6.597095174	2.624335336	2.408433516	2.680620573	2.432877735	3.740774818	3.687901613	1.766423155	1.654499782	2.072332021	4.86060741	0.832853213	4.380906874	5.78728735
Guadalajara	2.888473943	2.764195224	2.378181173	1.629611115	3.088341324	5.205471907	2.064136932	2.502816106	4.079324297	3.421393378	2.971034896	2.492770786	2.655393513	3.547087615	2.325127661	4.820487624	4.258850815	3.375699694	1.734186549	2.046464828	2.624761381	3.203175614	1.54425274	5.748887456	2.589155934	2.603333199	4.223402217	4.319823767	2.780156171	3.94996067	5.249720594	3.387024239	4.219531124	2.372131877	4.90275958	7.854724174	3.300015487	1.595794964	2.45114737	3.359920167	3.690098261	1.929492475	3.223126167	2.841744726	2.726284144	3.27102258	3.91919149	4.881286709	3.00953884
Guangzhou	3.34133708	4.868782235	3.821175822	1.977395476	3.513576548	3.34072789	4.174547569	4.817124064	6.222356648	4.904020396	4.791099899	4.123948782	3.278247569	3.908101314	4.228843686	3.760744718	3.417984001	4.375870098	3.069514031	1.53995965	4.5343924	4.910418245	3.576995913	5.746540799	1.990295802	3.725967458	3.46899787	2.860131302	3.687735162	6.009943191	3.715570003	3.888186079	3.477879777	4.472978208	3.408963628	5.809668609	1.711569188	3.076044482	2.928083517	3.0325088	3.243351674	3.942107354	3.237260381	3.853682421	3.720068179	5.49069646	3.210892568	2.50770433	3.681326547
Guatemala	2.160925247	4.189380956	3.796922947	1.509005777	3.013608019	4.200058042	4.063951644	4.60667575	6.283691408	4.101180524	4.745265482	2.939319836	2.44829072	4.222741675	3.795235493	3.662944378	3.7364763	4.459087757	3.126985005	1.830872936	3.501260937	4.940012704	2.585436179	6.084615576	3.108432652	3.192815507	4.825728556	3.257634192	4.104582821	6.053419781	4.272220907	3.29247275	4.802509933	4.151112698	4.404797367	7.154961062	2.550212972	2.469960031	2.520912514	3.402074288	4.09746984	3.097626754	2.601341563	2.960141938	2.36038532	5.301261146	2.686139909	4.321496193	4.126008577
Guayaquil	2.113117315	4.071096434	4.039218724	2.250284183	3.924459501	4.137638888	4.142857916	3.759154052	5.918915729	4.146035984	4.954663222	3.306367479	3.236720684	5.104109491	4.080727851	5.04420142	4.965829218	5.12625374	3.196415666	1.591044015	3.925874335	5.2419762	2.804305483	7.106556661	3.323779605	3.785016384	5.385366212	4.389139586	4.452733886	5.898377326	3.758249351	4.29125167	5.52619656	3.428564455	4.381367471	7.193848412	2.659100415	2.263795508	1.765718213	3.252806619	4.95634742	2.200232485	3.683319287	3.253546068	2.131230895	5.064074315	3.289799421	4.927149655	4.378154223
Guiyang	4.086433576	5.159782132	4.100840004	1.951088716	3.126527261	5.086317766	4.2368788	5.68815248	6.794857906	5.293769676	4.774311392	3.929792099	3.123508724	2.949925758	4.074901649	2.580725459	2.340842366	3.863499475	3.722349148	2.495007115	3.900827967	4.731198464	3.317683592	4.136161174	3.331496814	3.573262975	4.082979289	2.79689987	4.033907142	6.369920772	4.975837639	3.157979086	3.54530269	5.390820885	5.17189877	7.467605118	3.449041215	3.79656089	4.265360095	4.547575274	2.965840882	4.699943358	2.768008653	4.195617746	4.313077114	5.895086477	3.926413148	3.56571011	2.985863594
Gujranwala	4.163162732	2.414768129	1.849724536	2.95092151	3.419217259	6.475932877	0.912368114	2.444158884	2.63631799	3.456566854	1.636211653	2.95804719	3.313096237	3.230485291	1.750041086	5.484229497	4.648969619	2.614659168	1.934225075	3.791392708	2.688657113	1.808037073	2.318501768	5.482951963	3.213348443	2.688926646	4.040339469	5.087860294	2.148295459	2.361748695	6.931587325	3.609843846	4.002323576	2.503848509	5.833416804	8.730948134	4.599463075	2.610858719	3.810956191	4.187118082	3.603724721	3.019734594	3.866113758	3.409803576	3.942229167	2.02442188	4.997596275	5.677425457	3.404679202
Gwangju	5.342195359	5.840901722	4.581582741	3.054884737	4.317956818	5.680693233	4.464645294	5.815612831	6.757210359	6.260760274	5.008381595	5.067364894	4.411394714	3.200440198	4.652869041	3.996073577	3.311409533	4.230381874	4.228689253	2.926419146	4.806198875	4.877290637	4.188836405	3.945617266	3.645507266	4.536433797	3.967589336	3.987370901	4.30364486	6.389913678	5.149609792	4.377075122	3.246601908	5.760935779	5.665261388	7.633566849	4.169450547	4.615534808	5.051259787	5.221139621	3.188725643	5.351525429	4.189867469	5.348423226	5.529271833	6.110045042	5.284308379	3.588176783	2.132474524
Haifa	2.002450663	2.474374391	2.052503699	1.189107779	1.448023613	5.139914488	2.438984899	3.768636444	4.723140671	2.464242792	2.933528205	1.134595187	0.790362484	3.071312668	1.932889014	3.483111513	3.231152363	2.790053475	1.760257821	2.962963907	1.881632651	3.160403633	1.28324946	5.432470236	2.702754159	1.258333427	4.063374033	3.180089694	2.560505613	4.341760048	6.0012676	1.75816649	4.080668925	3.176050317	4.784570481	7.834066931	3.227703745	1.482037556	2.671544391	3.167375293	3.187717195	2.653263359	1.477439011	1.461564407	1.945382431	3.639843999	2.66827009	4.815930392	4.106034556
Haiphong	3.683997014	5.665752746	4.976130602	2.91135345	4.700344846	3.239005435	5.185392228	5.172187314	7.085171647	5.714583707	5.935210381	4.900243009	4.287348514	5.253595172	5.264551854	4.858105159	4.729834697	5.709051009	4.110996795	1.372226621	5.348347858	6.104610314	4.260812775	6.873169797	3.227347798	4.843976707	4.92635096	4.045557621	5.000577203	7.009305908	2.263087396	5.065322552	4.971968645	4.936134375	3.818269542	5.930423504	2.215345987	3.728759238	3.076981799	3.690317677	4.742984687	4.098341974	4.351803876	4.674272041	4.016445207	6.373995631	3.870321789	3.453124903	4.228374998
Hamburg	5.575886854	6.434878409	5.209345898	4.017583142	3.527311076	6.458271953	5.681662493	7.801968213	8.17220925	6.208412236	5.760107302	5.080714669	3.998578654	3.286443823	5.228737942	1.051599118	1.605904838	4.262235499	5.25360114	5.264855789	5.067693834	5.596422316	5.080553074	3.653220601	4.861567114	4.386978616	4.514402329	2.637091183	4.959619333	7.516421761	7.393552522	3.27716124	3.851635946	7.299808713	6.338478553	8.222090326	5.154954426	5.576003895	6.256382482	5.944339054	3.21146387	6.839609187	3.15256186	5.20001502	5.890167611	7.228073066	4.664991603	4.414713199	5.285499422
Hamilton	3.547202537	5.587793469	4.472314712	3.30714573	3.375798432	2.893583201	5.387277596	6.421531343	7.288170077	4.981537661	5.631031482	4.673368189	3.357053328	4.556990484	5.094249079	2.867713631	3.08685473	4.87022214	3.987998117	3.957665733	5.454264187	5.764394904	4.846456808	6.449352312	2.752641922	4.019066245	3.395451431	1.314873664	4.216759159	6.936514057	5.299671717	3.781847745	3.730730481	5.724818447	2.748428036	4.843105634	2.140853303	4.054267965	3.885523938	3.022328622	3.408150614	5.362825921	2.914276941	3.877635175	4.186183338	6.472846701	2.030663794	2.263452175	5.933100956
Hangzhou	4.498566355	5.300717001	3.807358364	2.556236366	3.120859303	4.679743777	4.221736002	5.863802244	6.494929583	5.341503222	4.534536364	4.454153458	3.370391962	2.598837739	4.180811598	2.565857001	1.854016288	3.492790603	3.514652171	3.235003764	4.562959828	4.456470892	4.039513053	4.109639373	2.558637865	3.606147543	2.523391976	2.166794755	3.368096525	6.034012631	5.500549257	3.282248359	1.964858308	5.497776457	4.43505777	6.494423577	3.182877411	4.038578061	4.487828823	4.108671146	1.785285835	5.23834581	2.9231487	4.347942927	4.85546567	5.760486402	3.888445286	2.290200569	3.621048738
Hanoi	3.220422468	4.997468443	4.249599288	2.194861286	4.006801875	3.383152026	4.465261194	4.664650798	6.446271113	5.080714799	5.201174302	4.230586304	3.608820491	4.56419751	4.532084326	4.375423761	4.158343368	4.970854026	3.40797717	0.888309374	4.660911191	5.366320256	3.58811524	6.327761504	2.626591112	4.121829058	4.36516503	3.577799097	4.282793751	6.325498068	2.989552338	4.373912006	4.392843712	4.392089229	3.706788954	6.107277824	1.920440738	3.096088069	2.678020521	3.269680383	4.094259639	3.61616115	3.701828932	4.043081383	3.530814658	5.702012259	3.456040753	3.284617769	3.769283422
Harare	3.173307375	3.669345453	3.024843998	1.028426692	2.849996593	5.239538574	2.826309765	3.871153318	5.27083192	4.119958491	3.616652126	2.716582919	2.526956485	3.06094334	2.814823722	3.873549661	3.43453749	3.383456178	2.528412266	1.678072071	2.6471953	3.701374369	1.716274109	4.888199003	2.912069343	2.753225873	4.292772825	3.726112041	3.281923852	4.981018859	4.967729148	2.998424032	4.008953339	3.69172661	5.155658317	7.931199871	3.324391442	2.39249433	3.119556578	3.92021087	3.360218956	2.955386718	2.767435587	3.234802992	3.137994779	4.368634302	3.843231696	4.494688466	2.414862886
Harbin	7.83288378	7.496435356	6.449204219	5.426751914	5.951947336	9.072188057	5.966682487	7.961130091	8.307324135	8.118737501	6.258937882	6.579925532	6.275467203	4.009459057	6.009881952	5.270858934	4.691202921	5.198175928	6.561633422	5.909821231	5.685716117	5.894566922	5.752331613	2.15434766	6.6565346	6.178259837	6.394123181	6.273640048	6.277936974	7.733655652	8.266612221	5.61550091	5.301659282	8.034454354	8.994643839	10.99678946	7.423252959	7.012984536	7.931032643	8.245825742	5.039911139	7.629765048	5.942849427	7.400985627	7.830962673	7.643579465	7.874487103	6.731938183	3.315960661
Hargeysa	2.884102948	1.940014381	1.216118044	1.778905735	1.480995809	5.850267275	1.425411319	3.471390793	3.864831581	2.337966119	1.82059979	1.200772509	1.323549851	2.486854285	0.843251528	3.856929975	3.308799944	1.855767871	1.428445407	3.531935371	1.395042901	2.021760733	1.23052035	5.00332971	2.826053237	0.759593206	3.774461323	3.65137846	1.814522698	3.366156686	6.755187256	1.661031566	3.723693906	2.979706163	5.294581969	8.333874272	3.893915213	1.810033826	3.289458089	3.580556866	2.858747952	2.912309544	1.927495088	1.822813206	2.732814025	2.790945538	3.489302649	5.156912265	3.886228653
Hartford	6.34703313	6.486508992	4.854007844	4.411881419	4.047214686	6.663558939	5.238990307	7.494779501	7.385961039	6.530793174	5.177880624	5.701086228	4.657943199	2.596222637	5.122636389	2.8739167	2.032775142	3.686605659	5.005564659	5.471663522	5.52878013	4.901009785	5.471760729	2.936528648	4.377890629	4.626900934	3.07467286	3.293168966	4.241516462	6.726045576	7.742081511	3.931732187	2.046364971	7.136937452	6.222756309	7.878240684	5.328312103	5.797379223	6.557882344	5.931654153	2.133550073	7.103458728	4.017219486	5.736664574	6.654804056	6.732161142	5.519590615	3.793627132	4.769633565
Havana	2.022529914	4.21360014	3.381831857	2.268492451	2.673977997	2.808912223	4.246123859	4.922370424	6.036212677	3.664394018	4.620875111	3.426803169	2.329085908	4.269893674	3.98167788	3.417128784	3.413378051	4.272636973	2.717574027	2.997884782	4.363691684	4.862603031	3.605040152	6.559700662	1.865376736	3.012243711	3.440083228	2.048796611	3.372855636	5.785497822	4.892109307	3.215776931	3.881269275	4.19559206	2.514006673	5.420199174	1.229246689	2.530523219	2.323087267	1.770612361	3.380419842	3.791483111	2.321272485	2.547762852	2.654766714	5.187161906	1.070772992	3.069122211	5.308148625
Helsinki	6.258385923	6.928167786	5.774755604	4.518063151	4.164628453	7.313158502	6.062636334	8.258007335	8.629094919	6.836046876	6.164171613	5.52684154	4.622088511	3.54591623	5.627434215	1.989214536	2.33057926	4.642351571	5.866152619	5.681484677	5.29298474	5.944437677	5.405241791	3.172843709	5.62246797	4.944972919	5.278642831	3.611868996	5.57244139	7.949758304	7.834827021	3.808875169	4.468089207	7.83985257	7.256478744	9.13144384	5.949965989	6.169633778	6.928896852	6.787783243	3.843838774	7.317061594	3.840030785	5.864837447	6.496941454	7.679990244	5.536204333	5.203731341	5.234258957
Hims	3.512485395	2.313149874	1.366513476	2.177884398	1.504788224	6.30201333	1.465456056	3.931971842	3.952219365	2.746443724	1.597409133	1.683243722	1.685473098	1.974608662	0.864607734	3.731997573	3.077896123	1.243330139	1.87920001	3.972153637	1.46108446	1.634914246	1.699160221	4.480960029	3.136069664	0.963570355	3.677534621	3.722982739	1.761089061	3.329746164	7.228616859	1.480736013	3.48536308	3.507066991	5.700872321	8.655563233	4.349426525	2.469119492	3.932639652	4.072678157	2.591131149	3.547131004	2.043794975	2.344869084	3.387926507	2.925985224	3.919914244	5.288889523	3.848482588
Hiroshima	4.945630461	6.11090734	4.767290857	3.11999232	4.283776178	4.351030053	5.034666693	6.158101386	7.20047004	6.223402529	5.522024459	5.304231966	4.339035731	3.813566045	5.126930183	3.630287796	3.16151696	4.712706516	4.255730522	2.86243965	5.425476367	5.48358133	4.681975737	4.940640366	3.071989301	4.668741224	3.464547408	3.122839535	4.397338454	6.872599184	4.441051629	4.494392579	3.0557521	5.913032209	4.432759083	6.130224388	3.165691844	4.570860026	4.64264974	4.473522733	3.131506074	5.500800003	4.014371018	5.187548181	5.320980239	6.539479724	4.479962673	2.099599045	3.592525327
Ho Chi Minh City	1.230913806	3.985746508	3.824336235	2.528228474	3.598182603	3.083856515	4.363094887	4.092831964	5.902023259	3.612780564	4.976992745	3.348285242	2.919815697	5.242300699	4.19446124	4.787383775	4.795218656	5.103884192	2.960561279	2.503357042	4.345290338	5.318697743	3.351374433	7.525801185	2.749196992	3.566982317	4.834440863	3.735861908	4.141577665	5.863436216	4.178952622	4.106118497	5.246252786	3.449810474	3.158853406	6.123869781	1.747972118	2.092902777	1.078384074	2.042506887	4.714727983	2.632766	3.32743467	2.665057631	1.704189688	5.065419602	2.050336391	4.389730024	5.372374179
Hong Kong	4.554324859	6.521188299	5.762075012	3.782902219	5.533073111	3.309715416	5.959048288	5.847618062	7.763869685	6.582207666	6.699516448	5.822153835	5.169931255	5.903870145	6.100336734	5.459624816	5.323062909	6.444301157	4.897355203	2.172788144	6.234055223	6.848477345	5.148899994	7.34157153	3.827228047	5.702028246	5.34192282	4.617665111	5.704601002	7.71979562	1.692405101	5.895059392	5.38181014	5.675772521	4.050879766	5.67439081	2.780609744	4.594108978	3.842998975	4.304880764	5.308223858	4.907582865	5.181194312	5.559837271	4.910292905	7.132028235	4.608206907	3.49631261	4.664181564
Honiara	4.706991646	6.846314964	5.846020074	4.92360386	5.535349921	1.197633176	6.689987261	6.841718379	7.977617717	6.327474345	7.033362449	6.431247676	5.354901587	6.495159862	6.680310053	5.462785445	5.426905339	6.695662482	5.125390442	4.615167387	7.293682656	7.244853804	6.416581466	8.446014633	3.485276036	5.867297668	4.341240574	3.867466724	5.526545	7.883210653	4.55924474	6.06003351	5.017024151	6.258467862	1.371712922	2.411318798	2.406320631	5.135609474	4.274140051	3.223705172	5.166691247	6.074567963	5.225633007	5.441980996	5.354531947	7.450181692	3.667800099	2.467483065	7.069986755
Houston	3.891862905	4.387299507	2.772501703	2.646389658	2.40334567	4.371800957	3.604653811	5.266267291	5.47882	4.215254428	3.679618833	3.895522856	2.7288704	2.645187351	3.513406452	2.937145724	2.18796404	2.847750292	2.600755326	3.796991716	4.306137339	3.702265836	3.873630112	4.930470371	1.606565562	2.784179961	1.21213202	1.873201648	2.166284374	5.008882295	6.214360002	2.773315665	1.464589961	4.715607047	3.650984668	6.052722425	2.844760609	3.381760021	3.941511892	3.045547926	1.213627635	4.820405497	2.430770023	3.40308965	4.283497075	4.795264001	3.120015994	2.537483288	4.58805687
Huambo	2.595098485	3.47208457	2.801370757	0.909894755	2.840878921	4.445080544	2.849049037	3.482238487	5.035456816	3.784125339	3.634824421	2.741152455	2.407773461	3.441170941	2.896634397	4.055885701	3.630607623	3.581521275	2.05901127	1.258385067	3.044866431	3.815158649	1.962339224	5.542363192	2.203692636	2.699715303	3.936795841	3.500111604	3.028199796	4.836424333	4.521571147	3.170268075	3.89634054	3.19336453	4.315776775	7.164337546	2.517588254	1.827775329	2.295563761	3.069571108	3.347917602	2.519407362	2.750537699	2.869966609	2.663471724	4.185560318	3.282175649	4.041714137	3.044115821
Hyderabad	1.897499337	1.717562125	1.98922947	2.033416352	2.716044838	5.137110365	2.124093531	2.274783982	3.727444587	2.088633029	2.813235152	1.615160488	2.08381528	4.044157313	2.02953878	4.94953872	4.561726972	3.472278437	1.381498756	2.958993396	2.388832804	3.212081631	1.493685669	6.516013463	2.740613689	2.065124552	4.483844791	4.31628221	2.680727125	3.624008598	5.874192856	3.113874914	4.730629821	1.641282008	4.694432314	7.857012994	3.320383706	0.517903017	1.87359324	2.804535532	4.062192486	1.263039955	2.9087153	1.655259687	1.56592042	2.759045016	3.244585424	5.362711413	4.377281678
Hyderabad1	3.846664366	1.264430181	2.127203717	3.484289106	3.635713354	6.970577045	1.37147873	1.911469812	2.172957591	2.587833978	1.86586329	2.388116042	3.336308121	4.206537986	1.676993801	6.096582511	5.469250556	3.273801696	2.311400511	4.467024053	2.307657803	2.264993745	2.185216124	6.511148881	4.03355816	2.714289762	5.144332714	5.73109069	2.86825987	2.050758431	7.543108072	3.81774524	5.26033779	1.837918193	6.33250605	9.436916246	5.141272495	2.457722282	3.751743719	4.402803159	4.665041288	2.446117097	4.109347683	2.982692906	3.4040382	1.204950146	5.051131952	6.756785614	4.572364182
Ibadan	1.260979193	3.226124939	2.760401527	2.341350365	2.709444331	3.323330912	3.609377865	3.857295045	5.036167441	2.678807093	4.011342806	2.836341149	2.166906949	4.487581916	3.400863905	4.323798001	4.157298475	4.131651863	2.003397794	3.105674545	3.92587205	4.364544379	3.125270859	7.021896997	1.841703856	2.637359563	3.741439615	3.099347284	2.976194477	4.898418625	5.264102514	3.311699574	4.311704015	3.042291665	2.791305534	5.971210332	1.736906697	1.589977301	1.398747127	1.067131676	3.785992836	2.807419872	2.611679637	1.768229097	1.791126328	4.214381095	1.480448588	4.027448666	5.394411333
Ilorin	1.278896767	2.712391712	2.331136122	2.187844021	2.572398431	3.784205249	3.119758834	3.35653383	4.522522004	2.30067749	3.551040339	2.466507608	1.99838781	4.285038124	2.945524587	4.469234628	4.204358116	3.826404542	1.546480091	3.056815949	3.530149299	3.928762474	2.726549038	6.871237121	1.832769941	2.321167458	3.742493096	3.366229107	2.649594517	4.394685649	5.468195885	3.162774071	4.272434768	2.533779764	3.208946338	6.402737573	2.107488284	1.093614005	1.307392235	1.31305631	3.718168468	2.388193766	2.590645746	1.48123505	1.605472389	3.68415764	1.930154094	4.315657923	5.140191879
Incheon	5.519557873	6.143279339	4.956043055	3.211249981	4.451566646	5.969904784	4.822793302	6.237381973	7.241551757	6.532414555	5.371112149	5.195582126	4.546198592	3.355720468	4.918799216	3.830743574	3.290266231	4.487697488	4.62796834	3.121682445	4.879081193	5.224435905	4.323227214	3.75007543	4.123351434	4.748620291	4.46798395	4.076157924	4.739097566	6.842743442	5.236921804	4.439547342	3.688282268	6.167818137	6.059109586	7.996721221	4.4827254	4.914048052	5.362280644	5.623318719	3.506077082	5.625616232	4.254772525	5.565765612	5.696942636	6.524052812	5.443863405	3.918261179	2.237307504
Indianapolis	6.030595817	6.083246586	4.523745167	3.915940383	3.739091153	6.67452621	4.757058548	7.031419954	7.048089927	6.243474707	4.7858955	5.235823029	4.304217288	2.049803063	4.653527052	2.746237671	1.814800669	3.308090331	4.662650328	4.975111356	4.942496247	4.495550653	4.887849308	2.366298732	4.217593159	4.260988648	3.253588434	3.326188051	4.006746795	6.395291435	7.420970216	3.574958677	2.153255622	6.732001083	6.29740499	8.173488551	5.177969861	5.401422713	6.234282421	5.822198708	2.001916875	6.618396606	3.717267781	5.435737059	6.27632296	6.350238511	5.409819468	3.958635686	4.025849302
Indore	3.163845613	2.24420695	2.519062924	2.79994104	3.807478629	5.730628569	2.065494848	1.184325225	3.158812258	3.129070548	2.914173168	2.763939628	3.324259447	4.44805051	2.493536757	5.930758816	5.352647301	3.91085362	1.987082853	3.083369348	2.996405224	3.277718489	2.124045177	6.757413513	3.21391714	3.075448552	4.856561208	5.304780024	3.08183634	3.274983006	5.932551225	4.143203763	5.045472147	1.243033812	5.287686613	8.312147129	3.985783052	1.753274056	2.536321168	3.53517757	4.581483062	1.365223179	4.070952782	3.015808823	2.830330598	2.491387522	4.48610079	5.825745571	3.97927977
Irbil	3.920192432	1.898171554	0.930300293	2.9163887	2.621913443	6.469466063	0.57880489	3.065723935	2.604532486	2.717139621	0.5907177	2.426460862	2.671993874	2.761172442	0.969991072	4.928702097	4.124111461	1.735513046	1.606255964	4.284898819	2.315616828	0.925689315	2.300400717	5.273289862	3.0836871	1.839548909	3.609082101	4.567734657	1.333405191	2.022757681	7.474940507	2.796175581	3.643939922	2.76540965	5.693658516	8.648012672	4.58597	2.514357612	3.917966092	3.970091311	3.084985118	3.359946577	3.19646711	2.77018587	3.74625441	1.747585407	4.515954871	5.598455194	4.103484796
Isfahan	4.703903056	2.75939051	1.95018511	3.331431368	2.603542799	7.387586703	1.566990958	4.293270716	3.606854527	3.457271104	1.187611268	2.699412382	2.926467159	2.079449384	1.360646534	4.567286329	3.758455848	1.039137546	2.734108485	4.951289504	2.04555688	0.841240305	2.623925295	4.250855597	4.01154154	2.084590758	4.070928288	4.709070214	2.14813024	2.835205671	8.252480281	2.436906477	3.754852435	4.048693554	6.681209418	9.554063649	5.450702248	3.506309952	4.998600102	5.061919864	3.034092662	4.37437244	3.194633671	3.420756477	4.519724638	2.771322244	5.114547509	6.104367824	4.07542569
Islamabad	4.683002675	3.834502921	2.891877396	3.160009054	4.152984644	5.92910038	2.424022538	3.132011411	3.753032291	4.652448307	3.028624294	4.133191004	4.074333291	3.558258765	3.138522345	5.631293067	4.721962696	3.461053331	2.593389094	3.299654216	3.966317682	3.081814966	3.30062397	5.52531704	2.90993963	3.688406294	3.671438602	5.056222205	2.77291053	3.635791068	6.080106656	4.409775393	3.58878522	3.316196552	5.388505144	7.946081985	4.222899296	3.266805737	3.964261804	4.199357469	3.560996521	3.669795317	4.440770702	4.330386114	4.638354546	3.450220678	5.27731278	4.85774019	2.895438333
Istanbul	3.687834204	4.273043875	3.118334473	2.224357279	1.373640343	5.49019634	3.698829957	5.752990487	6.138817588	4.06047997	3.818368863	2.994360175	1.852378968	2.132278553	3.179356764	1.371055756	1.145603199	2.591645888	3.168308681	3.967221118	3.19471993	3.775646169	3.135979628	4.052712912	3.194029734	2.226181805	3.404658997	1.842406512	3.03166353	5.534304023	6.688499229	1.252745915	3.048333406	5.186582205	5.135059187	7.683933105	3.79734868	3.496349696	4.397223642	4.178480562	2.045931691	4.837929008	1.053389444	3.074015575	3.928005787	5.145474282	3.119198699	4.055608775	4.414294792
Izmir	2.822073138	2.580343517	1.534676388	1.467702109	0.876442518	5.462588139	2.043051248	4.053892344	4.475376494	2.673526933	2.323897838	1.583429691	0.912583899	2.155514905	1.52221449	3.124243662	2.603511517	1.817771718	1.617512122	3.396181579	1.898111599	2.44088679	1.682089235	4.699927917	2.525395845	0.735583224	3.354368136	2.917817548	1.825946564	3.948227908	6.528476704	1.139598402	3.261587918	3.507269168	4.938879426	7.888834416	3.525776871	2.034782725	3.32989433	3.409266035	2.320413786	3.339488159	1.251866354	1.874026842	2.841234445	3.442764949	3.053923596	4.579124796	3.911727513
Jacksonville	3.676804634	4.199840268	2.635134716	2.317554354	2.559175101	4.147721675	3.343179165	4.793589304	5.225071147	4.157324954	3.567159861	3.776882677	2.729104927	2.743857374	3.368034326	3.292781485	2.536997536	2.945682831	2.286135121	3.252843099	4.1688415	3.623917319	3.587990578	5.055224872	1.131765104	2.784149171	1.465563453	2.232569077	2.095711936	4.830463032	5.72634118	2.965344845	1.696659237	4.306684223	3.487201189	5.993613235	2.503782296	3.037435548	3.528330253	2.796337245	1.533526783	4.381775597	2.58882096	3.336183043	4.040302375	4.565248712	3.154344271	2.478739189	4.161627037
Jaipur	3.660128302	2.555662769	2.634295156	2.741618449	3.835935181	6.179551171	1.851245569	1.730539919	3.328302895	3.584435225	2.784957098	2.861577923	3.44543211	4.078576142	2.373523979	5.819163633	5.176304069	3.669373925	2.26102919	3.049203217	2.731989004	3.041942139	1.934563661	6.190956194	3.473287926	3.13341345	4.912446458	5.39172455	3.146279705	3.33175311	6.07422353	4.069909284	4.913664322	2.001569922	5.785082567	8.748637957	4.348246841	2.221870717	3.147840763	4.114159839	4.439445175	1.950512933	4.112466135	3.403378031	3.325537078	2.658775658	4.892386459	5.918329245	3.292265728
Jakarta	3.3027648	5.562473236	4.849304314	4.122390045	4.666755768	1.127182634	5.731038505	5.652135057	6.890888953	4.952501414	6.095808011	5.240252648	4.328420297	6.069201863	5.661144097	5.248991515	5.219494747	6.006482427	4.079565379	4.034666303	6.254608115	6.393458562	5.372963929	8.344424318	2.792238631	4.854087576	4.236238524	3.627631636	4.723860556	6.846761668	4.601450038	5.251391832	5.006566644	4.965970188	0.67335741	3.609075259	1.5655238	3.886835781	2.913633445	1.850098902	4.900210442	4.777875454	4.407064148	4.140160239	3.941380237	6.301597425	2.508163344	3.226377132	6.735468503
Jeddah	2.767898593	0.555878077	2.069555392	3.284888809	2.966055071	6.376327214	2.220858984	2.709744728	3.141844754	1.096853146	2.455065932	1.490729593	2.510464006	4.448245976	1.852296006	5.561627281	5.191036342	3.455688514	2.183496847	4.567309704	2.250885707	2.919152119	2.178890445	6.938830035	3.859473141	2.119773507	5.136248137	5.105775381	2.929926892	2.948718379	7.477538934	3.234301092	5.419172729	2.025441082	5.740813533	8.932055859	4.657279295	1.919062739	3.185677915	3.730184107	4.664682715	2.304312642	3.367424527	1.718317262	2.304630328	2.060824606	3.964283595	6.567098506	5.44906222
Jerusalem	3.006944845	3.015279317	2.422315974	1.591617258	1.327021538	5.906277653	2.605728085	4.495466908	5.134306998	3.133093343	2.966329161	1.533222544	1.225122439	2.422799823	1.996182803	2.991333249	2.713408217	2.370578709	2.466957537	3.466865853	1.562927251	3.027905844	1.536179542	4.538545089	3.336207005	1.430819162	4.217117928	3.223770687	2.80879232	4.609109532	6.578902315	1.206875961	3.961771959	4.018108878	5.575344964	8.492453733	3.992143402	2.496897341	3.717706	4.10390301	2.957996613	3.533123366	1.381864791	2.288079681	2.937589095	4.037840232	3.370098672	5.086835113	3.836442753
Jilin	7.885269453	7.541328108	6.455429479	5.455135552	6.053109599	8.996529764	5.961810368	7.89830533	8.249693064	8.187866908	6.268419713	6.689403614	6.369372407	4.059506977	6.06158876	5.41507506	4.779957843	5.248545692	6.542960706	5.84686455	5.815293547	5.905505965	5.823289713	2.325452007	6.581197682	6.256419574	6.295495931	6.321371132	6.251941774	7.698535672	8.153174998	5.751292612	5.203920345	7.998643004	8.912732731	10.86335858	7.370496113	7.023780321	7.908400642	8.203460029	5.019616575	7.628639242	6.054703914	7.474337826	7.893519598	7.629059162	7.929297356	6.615603153	3.18335465
Jinan	5.257883586	5.290599085	4.322565747	2.855876001	4.067707785	6.611213094	3.886114386	5.425661611	6.349484848	5.899977012	4.488802878	4.415590487	4.122769188	2.842810404	4.013828973	4.151951536	3.507096435	3.800028567	4.127457692	3.102519788	3.819602589	4.319644693	3.394742028	3.418516092	4.213336947	4.145193012	4.726017046	4.534235554	4.283470982	5.937261037	5.841816261	3.9715137	3.952965461	5.459453024	6.561779389	8.89842598	4.852031491	4.401488391	5.158042131	5.672003151	3.547483355	4.939252647	4.022447351	5.09255739	5.260260025	5.605959712	5.561582934	4.8918142	1.097397526
Jinxi	6.191261027	5.995132949	5.045080412	3.796193019	4.618159314	7.676730429	4.54930777	6.368662602	7.020323275	6.623284192	5.008174009	5.045228695	4.801795381	3.027137872	4.594494013	4.385879515	3.78272009	4.121370461	5.032713883	4.265258214	4.236695822	4.739453566	4.119918545	2.600517493	5.227464766	4.762541234	5.413395643	5.150853255	4.990265895	6.515397295	6.890144311	4.365966935	4.475159769	6.416011153	7.613085343	9.878122996	5.927850132	5.363101356	6.251310219	6.717626571	4.045938805	5.92084221	4.594166171	5.866321553	6.163385156	6.273545324	6.414104041	5.72270917	1.850804716
Joao Pessoa	2.724499174	5.22834071	4.536961473	3.407445288	4.139530337	1.382518185	5.341853656	5.399158265	6.805277407	4.675547491	5.786379207	4.669410932	3.744969229	5.571738841	5.217026816	4.62841641	4.669725075	5.607820128	3.731994098	3.313692394	5.643218917	6.065687564	4.734899185	7.769995548	2.548572887	4.379905245	4.202485382	3.136692205	4.491151155	6.710604928	4.118808981	4.691365705	4.795532015	4.730823957	1.512723696	4.286401445	0.9296816	3.408830129	2.48207693	1.864201973	4.546429943	4.310988725	3.799162576	3.705128053	3.379542839	6.098530701	1.994084644	3.071484453	6.105267783
Johannesburg	3.622447736	3.760515308	2.798235099	1.339848572	2.052299814	5.762380882	2.770573709	4.672921215	5.436002734	4.083234699	3.265972851	2.583043034	2.100782954	1.909071995	2.510135983	2.859741823	2.322968807	2.46446775	2.689578869	2.873578602	2.309568513	3.214427884	1.965452432	3.7951983	3.114640948	2.229223785	3.85538596	3.137123207	2.918654263	4.933793549	6.017174976	1.976185768	3.362326226	4.369284881	5.524667595	8.241219279	3.833617211	2.918652698	3.949719032	4.315990739	2.505085571	3.874299023	2.012773265	3.193332202	3.644936663	4.467628415	3.85044761	4.466408349	2.741890136
Johor Bahru	5.236725957	7.273965114	6.239956706	5.645806419	5.81268321	2.178996348	7.240802276	7.592200951	8.406120377	6.572562243	7.429275234	6.892260263	5.731930206	6.901805859	7.1458321	5.650218164	5.692793331	7.011951487	5.658231242	5.699317258	7.827981441	7.635813462	7.085519804	8.877325275	4.090324643	6.217436192	4.504934073	4.021571815	5.861513388	8.256864549	5.833947087	6.32855395	5.295335295	6.90527656	1.848285594	2.103328653	3.289427274	5.764900649	5.042714981	3.678444881	5.460158639	6.856208281	5.524487747	5.769643878	5.913650894	7.890186751	3.882804708	3.038369827	8.00871534
Joinville	3.792403892	5.665083967	4.454427756	3.006675486	3.76305305	2.609558136	5.155281926	5.99892106	7.081413926	5.353126778	5.550464246	4.874226536	3.690180208	4.407362078	5.067325125	3.37072556	3.260990268	4.886139424	3.823187697	3.084193288	5.48142326	5.660076403	4.690731918	6.193434897	2.30006307	4.241427501	3.165041036	2.032032939	4.142637927	6.80185612	4.321963355	4.170923897	3.382374794	5.470117448	2.641209648	4.657755341	1.654881995	3.946587331	3.66124626	3.034653515	3.28395459	5.087494384	3.381060237	4.258277025	4.366922851	6.35768397	2.823850605	1.344483593	5.071613877
Juba	1.754235418	2.136633389	1.838332118	2.541013869	2.474312082	4.41386615	2.732694611	3.129183096	3.900901156	1.682019653	3.022420234	2.26292983	1.995103824	4.188583277	2.542432439	4.707130739	4.349640429	3.494548534	1.267319462	3.637967414	3.325959373	3.44311064	2.708426525	6.870152171	2.087193141	2.023957006	3.692910387	3.682952915	2.243522891	3.745817973	6.194668548	3.050539751	4.264145054	2.233945454	3.663027205	6.842197313	2.792691435	1.166240014	1.877832973	1.674432466	3.695981634	2.471756323	2.680482663	1.20954513	1.874632381	3.061490204	2.381747204	4.76086786	5.332327927
Kabul	4.8638427	3.28889921	2.327625929	3.128900847	2.677062487	7.340735802	1.863461494	4.561318824	4.151779925	3.984953157	1.784200274	2.956290536	3.031002088	1.554892153	1.760158242	4.25850259	3.396632227	1.109410523	2.936276439	4.668195345	2.158488731	1.415033505	2.622431937	3.579449469	3.99622983	2.339591454	4.004479099	4.546197965	2.401857114	3.430037603	7.962459944	2.447677195	3.493842616	4.385512723	6.728603867	9.515549346	5.384439604	3.68355411	5.113726537	5.233881508	2.779254013	4.545509212	3.16872782	3.742078578	4.717851509	3.346796439	5.213547353	5.837256697	3.459658564
Kaduna	1.856888188	2.340310187	2.418180357	1.938164148	3.058905918	4.717956307	2.519186178	2.275843652	4.084252733	2.661289561	3.285973933	2.170161098	2.412470129	4.26465847	2.551130838	5.039510443	4.664860245	3.858765959	1.613730066	2.424651076	2.864422421	3.656585279	1.800036046	6.667726775	2.567679751	2.535367198	4.507110084	4.309897595	2.976051878	4.056093313	5.245959205	3.484354018	4.763820783	1.756798887	4.38608516	7.498200633	2.93135995	0.68149976	1.43518229	2.622693337	4.177348306	1.090321469	3.149070947	2.097817369	1.635136633	3.219194037	3.224044862	5.079225383	4.210930896
Kampala	2.703073626	4.223003177	3.071813479	2.514334159	2.415868277	3.206559591	4.071721978	5.119107299	5.806217942	3.679797241	4.279633602	3.590850716	2.349987663	3.808105927	3.826774581	3.151589293	2.957751469	3.78199044	2.589893697	3.520754041	4.432906947	4.472124654	3.825315381	6.163311575	1.521145437	2.82400491	2.557969494	1.605084086	2.8403136	5.472317347	5.569394083	2.964099426	3.099952705	4.387663544	2.56341393	5.347363925	1.752629996	2.831965064	2.945971456	1.912941967	2.678382177	4.268298559	2.194701205	2.684308682	3.267486352	5.018235927	1.567548747	2.711420752	5.349448228
Kananga	1.46257145	3.463986769	2.877246854	1.815469349	2.760069465	3.187676867	3.538048913	3.805851162	5.223651516	3.171375276	4.079195778	2.899162293	2.210943254	4.250238434	3.407114048	4.118733536	3.919094554	4.099618609	2.010830081	2.327277573	3.818802694	4.384551098	2.875022586	6.656228541	1.635355604	2.736362697	3.703528722	2.978980239	3.059402426	5.083201316	4.622573034	3.315451833	4.121425326	3.13409782	2.883803541	5.97526768	1.329932497	1.556872771	1.277392621	1.485596796	3.615087615	2.673770156	2.585616233	2.161787503	1.935652833	4.394539414	1.805564926	3.676332784	4.766681837
Kano	2.723035744	1.839179162	2.354898138	2.636608825	3.494586393	5.669444969	2.044707776	1.412217078	3.26055191	2.645131945	2.848981758	2.273934663	2.945840186	4.417338248	2.26917258	5.715688396	5.220485006	3.815521042	1.841780608	3.157540579	2.669209269	3.249379821	1.810748431	6.788366515	3.224238344	2.746374084	4.915988373	5.116137968	3.031817111	3.316555659	6.035549579	3.834654805	5.12824366	1.121513561	5.230141539	8.335039193	3.905489455	1.363893143	2.316383432	3.378896497	4.563424267	1.005325881	3.748311116	2.534909245	2.32163858	2.437671801	4.139322098	5.883135459	4.235841194
Kanpur	3.462248551	2.612094017	2.69770273	2.933717341	4.041146309	5.718732991	2.20422755	1.247404655	3.204351035	3.499612871	3.053930721	3.14316364	3.60069857	4.496800473	2.740027946	6.066888149	5.437671934	4.025965779	2.144301359	3.027960271	3.305112222	3.383545607	2.421530124	6.754072759	3.191179638	3.341096804	4.793911574	5.40912156	3.156029864	3.35603679	5.815895353	4.380011958	4.971731456	1.494909033	5.278900011	8.226308167	4.005823988	2.052197896	2.695645031	3.625693982	4.592307509	1.704441831	4.299701977	3.359414681	3.184601066	2.663826528	4.701924328	5.731800725	3.825436188
Kansas City	5.561924009	5.354195498	3.894588434	3.253611776	3.431476706	6.611687352	3.876299439	6.101911799	6.246735339	5.726538691	4.04457225	4.584042577	3.88119179	1.452968661	3.881746967	3.158438105	2.148000259	2.763065969	4.005833661	4.25453841	4.135091554	3.752224291	4.025878809	2.269859326	3.840964237	3.74096219	3.323435217	3.611294622	3.493327345	5.638095825	6.985643441	3.278314568	2.269950847	5.912295099	6.247174268	8.412691386	4.914592274	4.722617939	5.650191447	5.50360751	1.95993255	5.779563114	3.495591965	4.972705815	5.706194908	5.54987703	5.2999823	4.196810571	2.912747783
Kaohsiung	6.224113673	8.171761601	7.649910389	5.720834651	7.595698536	4.710221957	7.676196467	6.991732725	9.219124851	8.335995369	8.503239888	7.59510868	7.155661257	7.899652475	7.909763837	7.550550203	7.44734439	8.43156165	6.745373651	3.831401476	7.947135469	8.67224155	6.813720552	9.114992872	5.826495403	7.667585987	7.384187966	6.780412017	7.664228676	9.320957846	1.086107729	7.946604513	7.427459379	7.015823009	5.665536875	6.665425853	4.72551333	6.30004007	5.342514168	6.066220457	7.41927939	6.166894247	7.255787111	7.409689648	6.480645354	8.70109609	6.537348554	5.449994758	5.968958989
Karachi	2.499704812	1.144477286	2.020770719	2.553742584	2.597469049	6.145220401	1.965821485	2.735176662	3.611318858	1.733881917	2.470784639	0.871111415	2.063188216	3.959186435	1.547827774	5.032203944	4.678930876	3.197996231	1.974503633	3.852028422	1.566655296	2.852734499	1.275456026	6.337861201	3.605118837	1.813724467	4.990971074	4.715111258	2.87486253	3.363588916	6.88286323	2.816152883	5.119957954	2.188062939	5.660461455	8.840836199	4.310784331	1.547957717	2.941745905	3.725369279	4.308737114	1.96453557	2.913799304	1.670945128	2.015642715	2.488444906	3.7673409	6.176447586	4.672448892
Karaj	4.419807479	3.285672123	2.218390699	2.789982288	1.879202745	6.917358655	2.232143429	4.890560975	4.619556023	3.665721571	2.106320117	2.588511607	2.375736417	1.242603042	1.787731247	3.432224281	2.675230858	0.843510884	2.809961645	4.576402707	2.053606114	1.867114201	2.547919185	3.550536518	3.736449216	1.79870847	3.731117816	3.80295701	2.276619954	3.883711304	7.806002736	1.545428367	3.26122931	4.534560072	6.323391401	9.103675696	4.997174135	3.487896902	4.889385465	4.885781561	2.345616056	4.570703504	2.353974759	3.256624597	4.351932122	3.694332878	4.549751778	5.444766821	3.86420826
Kathmandu	4.756576147	5.788216502	5.03736581	3.200055756	5.129870423	4.886795408	4.835937751	4.94519786	6.7506855	6.240014752	5.656908252	5.19400935	4.833578313	4.906302193	5.133456427	5.416018038	4.982311856	5.49406661	4.311098816	1.580999252	5.20608258	5.726677425	4.18461532	6.149664566	3.769987581	5.112626632	5.127076006	4.948160802	5.030485328	6.675362541	3.207008726	5.373702066	4.885966291	5.029602474	5.194910657	7.247031067	3.61029971	4.189875687	4.024715404	4.764069853	4.765788872	4.332650233	4.946198699	5.356407803	4.884958195	6.159996644	5.216975015	4.213859359	2.79067157
Kazan	7.273450073	7.330713565	6.091541457	5.141827883	4.935766095	8.382413616	6.099012291	8.467866666	8.586578298	7.533976679	6.158903451	6.158893708	5.460358127	3.371710797	5.838160157	3.406605953	3.11294999	4.633332642	6.303880126	6.192205073	5.580841459	5.815015276	5.79508805	1.624075518	6.192058131	5.510499717	5.55233615	4.796011954	5.813573352	7.874605137	8.547819894	4.525491176	4.493299651	8.223179985	8.224648514	10.09551332	6.87061954	6.804531438	7.731339971	7.64734657	4.072216556	7.846028724	4.816320196	6.708540423	7.420688484	7.767303594	6.784932036	5.888380015	4.737008923
Kelang	4.408792931	6.355246987	5.339324762	4.79284423	5.050055101	1.723866089	6.311297269	6.618443133	7.478695766	5.722631883	6.536883831	6.030696454	4.924105047	6.170091792	6.247520653	5.200262812	5.136422261	6.216215791	4.717175031	4.871652827	6.959097372	6.762322179	6.185060366	8.288379564	3.158395924	5.375850066	3.840883456	3.509578277	4.994282515	7.345996781	5.364240032	5.596271406	4.666329409	5.941150115	0.985573731	2.73511027	2.418320584	4.827582793	4.131294366	2.743633498	4.775477678	5.915943409	4.80293992	4.924622962	5.06520108	6.954384691	3.199342888	2.634379534	7.197191135
Kermanshah	4.974614554	2.942952661	1.962946982	3.544511297	3.087738998	7.347615363	1.436890789	4.05550539	3.176979996	3.755407921	1.033400396	3.21770526	3.377933399	2.279507116	1.692603688	4.996858114	4.066790238	1.348042733	2.691089875	4.945889232	2.661970435	0.568246582	2.972421285	4.436296132	3.860201474	2.526657479	3.806632567	4.953108061	1.970006421	2.432162414	8.194244052	3.042321403	3.528087258	3.915801818	6.581294363	9.378153665	5.446046312	3.623332685	5.032957061	5.018939443	3.027293846	4.433267624	3.67299629	3.772702714	4.81616991	2.55101795	5.392601583	5.984374036	3.941870683
Kharkiv	6.217680111	6.493146025	5.204531562	4.251802714	3.855648986	7.32045786	5.423467247	7.766966543	7.927658005	6.534778184	5.465916171	5.276209459	4.406331859	2.688733433	5.079372802	2.154344278	1.902418519	3.890270935	5.382542358	5.488727887	4.922456217	5.188947355	5.069870978	2.241538704	5.190111393	4.541526977	4.607406201	3.563169225	4.914332972	7.224388167	7.897767999	3.492197889	3.670487493	7.404535287	7.112640699	9.070504479	5.824938892	5.869123217	6.752938178	6.544771547	3.11088749	7.044127476	3.682467507	5.653882708	6.425398039	7.055434701	5.583005049	4.959186162	4.643983545
Khartoum	3.86162179	1.240706431	2.569915653	3.926402764	4.043145356	7.107938753	2.041366194	1.751296455	2.139645349	2.47869547	2.419036242	2.622370005	3.666087176	4.858804711	2.229167453	6.577379619	6.017177278	3.871565554	2.680164829	4.819403981	2.747570232	2.858417279	2.611828638	7.197605847	4.389475766	3.113473363	5.61697547	6.135241234	3.343770151	2.222586769	7.749656029	4.262057847	5.833069604	1.629697166	6.464900553	9.596890005	5.370320357	2.621987788	3.766725066	4.486024373	5.23765252	2.360623129	4.495450381	3.079131789	3.359721357	1.290609923	5.190354036	7.182429461	5.196946944
Khulna	2.742077231	4.555835526	4.04082086	2.286833549	4.0652968	3.290159894	4.253262602	4.018283145	5.988690493	4.641371866	5.024127018	3.982906237	3.546307079	4.886816131	4.353128589	4.888963003	4.655896866	5.062136627	3.114555664	0.999218799	4.543173102	5.265578207	3.397472683	6.876187435	2.554874054	4.018985519	4.57138763	3.969310473	4.187802776	5.964527169	3.080713934	4.495273356	4.758441125	3.729282512	3.528560765	6.152226315	1.80928028	2.612646722	1.935942544	2.828148271	4.430674636	2.933272268	3.83200257	3.707656263	2.999356573	5.274554482	3.323052615	3.796694755	4.110942724
Kiev	6.100226443	6.561785058	5.313742539	4.130021973	3.91306563	7.136690932	5.521659228	7.7581799	8.080805071	6.594717505	5.639961045	5.274485385	4.395341605	2.896277322	5.178607201	2.059163446	1.958143483	4.115924871	5.413386494	5.261275971	4.950857585	5.390192726	5.022071453	2.498762595	5.169639197	4.614652809	4.751370749	3.494752805	5.059722146	7.408335923	7.56790342	3.576148285	3.841959272	7.4010938	7.016184359	8.95280648	5.671148237	5.818331679	6.630166777	6.493512522	3.273646322	6.953549567	3.669780576	5.653957775	6.318201209	7.184823478	5.480788812	4.847021708	4.534905251
Kigali	1.855193492	3.682080127	2.992716269	1.623915603	1.734521042	4.093972634	3.721616887	4.839390503	5.858746104	3.207763657	4.094153893	2.444414025	1.298223097	3.592669298	3.253563227	2.750023755	2.845186287	3.601062689	2.547197593	3.041118586	3.302760051	4.293433299	2.729337232	5.81202249	2.496434757	2.196062811	3.83248812	2.059679454	3.182664761	5.490902942	5.493416955	2.1579607	3.976159101	4.137220276	3.870600466	6.741362599	2.402707995	2.27088879	2.708697696	2.733305804	3.163831961	3.558587347	1.239749614	1.967639248	2.268422667	4.846392216	1.471943334	3.913923465	4.846176498
Kingston	1.522834534	3.818170404	3.255637653	2.518384374	2.485824409	3.332065957	4.193093942	4.833480948	5.854577831	3.057205334	4.496668732	3.027138167	2.038156853	4.485025968	3.805011827	3.639002461	3.725524753	4.271119607	2.695435677	3.518512425	4.133999886	4.788115082	3.49449805	6.876060709	2.363715765	2.759356691	3.873295045	2.43574857	3.40241286	5.600291056	5.503201546	3.040270289	4.361581804	4.005114779	2.943068882	5.925563956	1.955973408	2.353069106	2.286815062	1.816825567	3.734826322	3.622308661	2.179239951	1.967534602	2.164785296	4.949300883	0.44191815	3.895114284	5.757040276
Kingstown	3.191284746	5.748577098	4.978760011	3.709710543	4.406965102	1.188165823	5.794607337	5.972920971	7.351149212	5.170708314	6.222845353	5.084435553	4.07167378	5.763727146	5.645259786	4.54181664	4.673591005	5.910060836	4.208969398	3.576081379	6.024311199	6.471494638	5.141810851	7.827112801	2.91934372	4.751276557	4.358576601	3.060397009	4.879881824	7.222358947	4.074397611	4.925788446	4.902353139	5.316846222	1.644977922	4.000131931	1.30819849	3.926976924	3.053041724	2.419928026	4.688553055	4.853577957	4.005170469	4.151861122	3.860548101	6.631850593	2.232130685	2.85761299	6.327140388
Kinshasa	1.553809186	3.72430649	3.332692279	1.729681839	3.151770338	3.376886433	3.753735225	3.793054736	5.55229408	3.587898394	4.430730056	3.005724919	2.527308855	4.498000014	3.648986977	4.329677141	4.196479439	4.470451204	2.447419379	1.736502008	3.812368097	4.721215214	2.751424697	6.728226304	2.244137254	3.111396342	4.322911084	3.396427923	3.606330883	5.452712596	4.072969743	3.625845509	4.594559729	3.252360356	3.37803736	6.338027984	1.621563133	1.732389451	1.250229547	2.189277822	4.060371769	2.43833166	2.910456295	2.57084626	1.89067366	4.699248254	2.29559734	3.993236417	4.481812458
Kobenhavn	5.730215559	6.61604089	5.522423146	4.225705328	3.765287429	6.833260903	5.928483114	8.029713317	8.470552118	6.396380581	6.034310092	5.16026143	4.182982928	3.616308574	5.427940597	1.43170229	2.121049771	4.566675477	5.573208928	5.46535852	5.094002155	5.872506716	5.168085942	3.772047172	5.31295994	4.609213134	5.117774141	3.104513938	5.362122769	7.811661072	7.577701696	3.452746032	4.452637284	7.537925183	6.785750618	8.716680514	5.517362518	5.796757885	6.495177927	6.321258456	3.74598313	6.985171904	3.364267968	5.388035751	6.002562769	7.482416812	4.918586126	4.969447488	5.441388446
Kolkata	2.313230825	3.75009362	3.368985313	1.878599185	3.612138194	3.806906436	3.513431104	3.258259754	5.226919433	3.93833459	4.311398493	3.285265404	3.042823765	4.519211279	3.62359947	4.869095528	4.553671064	4.519472516	2.443563674	1.185453021	3.848615481	4.586527953	2.684946797	6.672106204	2.349192788	3.40842664	4.430750312	4.01889291	3.633986849	5.206121612	3.850319444	4.044547246	4.628857237	2.947420129	3.796775629	6.656991191	2.100050777	1.859498501	1.488585352	2.625681842	4.205937225	2.159673449	3.486420966	3.097387959	2.432191409	4.478048819	3.224267582	4.201847511	3.894832916
Konya	4.595512202	4.027373499	2.848206606	2.797609536	1.887465855	6.763836835	3.023130902	5.57340777	5.477649896	4.224743418	2.969283619	3.054203397	2.495039343	0.951117539	2.57864535	2.635777198	1.894036341	1.478920139	3.275175931	4.568021124	2.64030821	2.733540692	2.99987056	3.019040149	3.817980235	2.228480875	3.643932218	3.291054559	2.759266256	4.753841212	7.650042346	1.450769641	3.017762264	5.180583922	6.262898217	8.881866667	4.913917425	3.885243516	5.140856475	5.05001809	2.041201461	5.062149917	2.144422524	3.598909813	4.632143504	4.551811552	4.447977565	5.051101488	3.900007816
Kuala Lumpur	5.273710247	7.149300372	6.073504095	5.519376176	5.864979101	2.053357508	7.000617065	7.238361166	8.081470071	6.577259092	7.22730133	6.880248079	5.772859819	6.773687899	7.004216122	5.844470787	5.741644529	6.892372838	5.44983794	5.407244122	7.756440727	7.430655858	6.955374432	8.761764744	3.798950977	6.188357737	4.247844897	4.19580402	5.660936826	7.977463947	5.51156982	6.396241692	5.055819458	6.625445014	1.613310885	1.919938504	3.109393904	5.61533504	4.865033887	3.526512267	5.328063922	6.640826282	5.626073454	5.805182931	5.918818818	7.640625662	4.116136397	2.765907445	7.653875019
Kumasi	1.357222644	3.726958358	3.16369751	2.257174214	2.720131161	3.006179883	3.996158686	4.384905799	5.626934438	3.153980292	4.414540589	3.062832317	2.203281132	4.498472564	3.735705749	3.938110855	3.899936207	4.318618216	2.43158083	2.963303116	4.115172227	4.721763804	3.308780029	6.90622234	1.976871512	2.85287921	3.8040669	2.693478471	3.316621836	5.44526994	4.958397962	3.292986767	4.29876339	3.614108815	2.668106502	5.748639472	1.418734778	2.007968502	1.697200635	1.417959063	3.753321529	3.19151547	2.462904489	2.091598453	2.002056486	4.76978386	1.054965249	3.701251919	5.389977561
Kunming	3.798735708	4.86498332	3.959172668	1.711382881	2.921557625	5.229495663	4.053961157	5.479241533	6.646975634	5.003600591	4.620475325	3.537159301	2.840300772	2.984770065	3.825549717	2.635378506	2.491675153	3.783173528	3.593378146	2.443307418	3.500531657	4.601954213	2.933360124	4.261988582	3.439890658	3.331340565	4.351228581	2.937078584	4.009321302	6.225068571	5.07676276	2.924391564	3.8625532	5.16969502	5.317077244	7.757453131	3.525288274	3.548688363	4.090220259	4.524628841	3.165361139	4.394596404	2.551199314	3.908450255	3.966918033	5.693996256	3.799257522	3.989998361	3.020180608
Kuwait	4.558885873	1.713622073	1.895342216	4.116467507	3.642066159	7.369373239	1.541761542	2.963223619	1.523774154	2.700995269	1.123691526	3.007134678	3.62223267	3.98520939	1.805241773	6.133820396	5.386038826	2.763576521	2.556356348	5.379832288	2.935676982	1.51741517	3.137999978	6.355471733	4.149083923	2.759843157	4.653056892	5.743199902	2.375495116	0.853162995	8.48377001	3.796771076	4.832356231	2.734520404	6.49732237	9.489548769	5.590601009	3.216058251	4.553765541	4.645447058	4.336955544	3.696706572	4.256738764	3.315890454	4.259892585	0.712944187	5.347688689	6.813337467	5.21324189
Kyoto	4.942050949	5.671431157	4.190173294	2.926480309	3.777659292	4.819518069	4.457706814	5.928958197	6.643004789	5.836219368	4.83770982	4.939835184	3.971394863	2.985542416	4.554022978	3.294812564	2.569645633	3.917780853	3.839431076	3.180027712	4.963422484	4.744669095	4.361909342	4.235983613	2.813355284	4.147415114	2.790155014	2.89798481	3.731279929	6.236709483	5.266874665	3.94275146	2.191720646	5.673056239	4.640777876	6.5227485	3.417365437	4.370961692	4.725816069	4.430264726	2.294999781	5.428149015	3.620785746	4.883267092	5.274200179	5.995996906	4.469123938	2.315041061	3.335231168
La Paz	4.245429239	4.623670681	3.647592471	2.204894928	2.347905781	6.180727502	3.743485762	5.774187954	6.406873675	4.768519681	4.072205933	3.243411766	2.585322186	2.059025079	3.346838728	2.114922742	1.829976199	2.917105732	3.645432094	3.639414115	2.948400804	3.949769184	2.887892884	3.303187887	3.861371207	2.852254878	4.255900086	2.990325945	3.681408696	5.82663968	6.483970959	2.063647023	3.616176572	5.418766406	6.025616124	8.55005469	4.39292803	3.847819222	4.793352222	5.023354952	2.714358667	4.860654813	2.133217698	3.819442918	4.335025921	5.411036686	4.142438882	4.640824145	3.361415698
Laayoune	2.823327715	2.602258031	2.490459216	2.473546793	1.419839261	6.213232499	2.893473937	4.595689625	5.010935711	2.383531393	3.036110519	1.082620391	1.203778413	3.237938716	2.082660991	3.536423502	3.436880864	2.735449062	2.698076469	4.316853883	1.672594865	3.203316959	1.998202664	5.421823385	3.812168635	1.344036704	4.699739698	3.648757515	3.042317056	4.486424465	7.295525022	1.35505352	4.652869053	3.965887109	5.775675095	8.789809717	4.413458177	2.584826127	3.83763625	4.141827505	3.632939605	3.602768387	1.610102255	1.756578218	2.670390219	3.864764429	3.2502009	5.784920111	4.970659413
Lagos	1.507805518	4.242255826	3.829052129	2.729707585	3.428839472	2.536509449	4.586638156	4.618833677	6.108708615	3.668342967	5.068248065	3.607952018	2.870098128	5.160498556	4.370052066	4.429104089	4.48000429	5.034010908	3.027939501	2.979814844	4.670036791	5.391579232	3.781845074	7.487689223	2.453133643	3.5503264	4.363313339	3.161096793	4.000332748	6.00682015	4.485455736	3.980895738	4.881076093	3.884858417	2.463317728	5.459007037	1.297371852	2.435251844	1.609678466	1.583830774	4.401552089	3.327510181	3.12080268	2.670224525	2.17127547	5.291391357	1.363615493	3.852545674	5.738173079
Lahore	4.067283263	2.235720055	1.853857351	2.961915126	3.433897179	6.510348691	0.859063888	2.260963618	2.546957328	3.324912316	1.643361803	2.83367599	3.283459964	3.372689489	1.682416292	5.565626066	4.764921655	2.714836668	1.92475653	3.803656448	2.579740809	1.862833041	2.205534844	5.632764094	3.300701057	2.664839295	4.215917768	5.171679772	2.247987903	2.305490367	6.946425979	3.627253737	4.201976293	2.327402313	5.879787345	8.817393997	4.632221848	2.511317025	3.731658054	4.182219911	3.766861174	2.842075154	3.880347408	3.319152686	3.810638643	1.883125189	4.979585421	5.819140867	3.50771655
Lanzhou	6.066973546	5.443929414	4.435708925	3.788132776	3.905138797	7.949842333	4.031827927	6.350383799	6.495758199	6.008460443	4.230555026	4.519802974	4.278720394	2.053201943	3.921038093	3.883744895	3.185161464	3.098708463	4.697951072	4.891397309	3.621839721	3.87963918	3.879945133	1.672665651	5.13280593	4.070676214	4.986497892	4.825416878	4.359755572	5.845665576	7.832113524	3.51675518	4.025186437	6.273996818	7.673386824	10.0881518	6.103848377	5.199658372	6.348713733	6.603952945	3.431586418	5.97702985	4.014228763	5.378721825	6.02113528	5.706691734	6.17207622	5.911401882	2.808464638
Las Vegas	4.803974703	2.833189854	1.787923194	3.591156032	2.63766905	7.275368033	1.764781299	4.42548239	3.418478338	3.385830201	1.044691568	3.000587351	3.042699384	2.207233484	1.627003659	4.639983544	3.782432548	0.907369893	2.684930854	5.226054323	2.624893932	0.684853567	3.089908188	4.514282461	3.848797527	2.145714059	3.654215201	4.616523516	1.778057609	2.593098696	8.455362977	2.561288801	3.458654856	4.106029593	6.451972716	9.26250491	5.410048418	3.621777605	5.064108325	4.881605408	2.834459644	4.620054851	3.277163968	3.435676665	4.685182762	2.689025772	5.052233633	5.948462738	4.537647477
Leeds	5.225022477	6.277393743	5.140563285	3.986218936	3.317424332	6.181578999	5.733011677	7.760594689	8.16234048	5.903391716	5.793212907	4.884994093	3.748759424	3.591068215	5.206414538	0.782119683	1.784221118	4.369122321	5.164521308	5.314538114	5.040956297	5.685430779	5.048709456	4.309915383	4.784189915	4.232445059	4.573184368	2.333368272	4.941892279	7.521887524	7.38251165	3.113283629	4.086542062	7.180338213	6.057315223	7.986634441	4.950434946	5.402963482	6.026704516	5.663715383	3.377440222	6.703057522	2.874990454	4.880213286	5.571478506	7.183514161	4.195994968	4.443389765	5.707781531
Leon	3.282893124	1.965645718	1.36217273	1.968086786	2.203439468	6.11338992	0.877614147	3.020400323	3.490198273	2.74155322	1.610799281	1.676604679	2.044541388	2.584809084	0.793853681	4.385435909	3.726201318	2.003393528	1.505224553	3.407348482	1.453463767	1.795123083	1.131092384	4.986929846	2.976941921	1.496187956	3.955067357	4.183599218	1.93763864	3.046905517	6.702013806	2.337407072	3.842593097	2.728816558	5.574924864	8.593097434	4.135004086	1.947203558	3.403602479	3.857841643	3.103031717	2.739901607	2.619092839	2.400096859	3.060623082	2.485381961	4.067308485	5.367333808	3.405898143
Libreville	4.102052698	6.636619411	6.1397662	4.297392278	5.825330233	2.404465411	6.528783131	6.054530319	8.116074105	6.433164927	7.235945815	5.960468089	5.329263605	6.797301302	6.553560784	5.936168709	6.013941256	7.117868726	5.210903718	2.962570566	6.669085925	7.481456473	5.566953629	8.530982465	4.190784513	5.993194456	5.967572605	4.872719667	6.191124915	8.142864344	1.652490999	6.268119543	6.258527495	5.717784797	3.48668422	5.106639991	2.585832707	4.642693062	3.467950188	3.944353069	6.076629652	4.874845791	5.419083238	5.436644069	4.533899473	7.448981656	4.133970425	4.100018908	6.003943668
Lille	5.265545247	6.182632307	5.008137127	3.81954656	3.254820126	6.27693539	5.520951378	7.603955009	8.000132847	5.907496685	5.601607827	4.80090879	3.706027093	3.262804907	5.03030029	0.751391394	1.531126564	4.144456029	5.044741466	5.135086903	4.853247156	5.465779175	4.865958486	3.871059301	4.698754273	4.135830576	4.461043244	2.421440815	4.798554449	7.352769332	7.300287743	3.015363255	3.87512472	7.071149023	6.147765138	8.119150237	4.956725066	5.32392638	6.002829925	5.70020364	3.164310489	6.597579697	2.84995746	4.89111853	5.581422292	7.032671037	4.347864074	4.398032321	5.318940766
Lilongwe	2.50490525	2.732204372	2.442123985	1.098647169	2.548093933	5.285147876	2.273819621	3.130286301	4.576413442	3.20471686	3.094347619	1.866911349	2.039086344	3.325267224	2.175451667	4.226751915	3.827250737	3.223357857	1.928390951	2.137839566	2.049461873	3.301010833	0.903356166	5.472658611	2.843586908	2.189547975	4.419554343	3.935068086	2.937554857	4.331421204	5.38502426	2.776562952	4.334579741	2.836306202	5.06736347	8.062095862	3.338578235	1.541795841	2.557816668	3.50876507	3.607480023	2.094253579	2.588363969	2.43673457	2.317568189	3.600357708	3.524585836	4.963390844	3.172078883
Lima	3.473639254	4.286316816	3.884731128	3.17247534	2.048463651	6.187800273	4.462134869	6.170630787	6.667809183	3.755423702	4.550062198	2.740612885	2.100585042	3.768233371	3.690664659	2.584714369	3.049397077	3.732868245	3.97641364	4.894057644	3.216400455	4.626365294	3.425156473	5.461534738	4.467764936	2.678318379	5.096869711	3.108148726	4.16982273	6.104007329	7.442850619	1.854226188	4.968235789	5.488970996	5.933033903	8.628471916	4.65823961	3.830041131	4.691474273	4.757363566	3.939837423	4.943877143	1.711828794	2.894103983	3.580374113	5.546666651	3.151106176	5.638284996	5.750716505
Lisbon	2.816457411	3.814590374	3.056737635	1.920776225	1.237971464	5.212082462	3.6548131	5.341389857	6.02306792	3.463957418	3.895158387	2.327953214	1.233203861	2.932593946	3.037114237	2.060485752	2.207744188	3.058946843	2.959728446	3.686885058	2.836433149	3.97894665	2.669248327	4.941705474	3.227703773	1.975050978	4.022752917	2.185264349	3.238708287	5.506271577	6.372227419	1.298415015	3.889160248	4.705969662	4.947432951	7.698910642	3.510309796	2.920712369	3.756595699	3.796436862	2.898885594	4.176208859	0.642522237	2.370724824	3.024234273	4.949160245	2.489454094	4.462351322	4.687291071
Ljubljana	5.827580476	6.644602043	5.157971601	3.941889804	3.988353295	5.899424352	5.569176328	7.539476994	7.954378031	6.586067778	5.725626542	5.564297074	4.426534849	3.134588166	5.375119136	2.103649051	1.755618846	4.308386785	5.069914453	4.750943211	5.523765342	5.540349151	5.28021746	3.494733133	4.257856187	4.702184883	3.641653357	2.662999406	4.702864328	7.369487188	6.67447327	3.916562669	2.829040196	7.147563905	5.765989048	7.360889238	4.682107787	5.572314741	6.098221948	5.657588491	2.653813106	6.813642151	3.705776021	5.573616642	6.195437601	7.170226051	4.935389959	3.211330104	4.604977029
Lobamba	2.956982055	2.862980337	1.778405639	1.104028717	2.167177352	5.017610368	1.873402879	3.357287384	4.244388898	3.287719746	2.538644456	2.345790635	1.979468202	2.506693363	1.94999724	3.820723635	3.146873811	2.439969937	1.30960987	2.395280805	2.494596213	2.675715042	1.708016595	4.915608781	1.935651601	1.879182566	3.200911584	3.339611504	1.926035443	3.898290517	5.618662028	2.473102409	3.117645023	3.019847179	4.573626435	7.470103046	3.031503344	1.786518318	2.835738375	3.140414264	2.502166069	2.8395762	2.340368452	2.546690565	2.98224137	3.38357044	3.443865661	4.137913137	3.026652117
Lome	0.554581135	3.339977497	3.198090654	2.282462621	2.627121859	3.818448275	3.912964699	4.240354087	5.580531562	2.707894236	4.359270106	2.469937175	1.927388135	4.657159989	3.518491203	4.112904075	4.186328669	4.370857534	2.568246451	3.182127278	3.629385567	4.695488317	2.897738651	7.03396729	2.759290002	2.662849774	4.543010163	3.210415454	3.587503694	5.396095478	5.336708603	3.126868691	4.929009677	3.444467795	3.599072929	6.66127813	2.328688789	1.79298225	1.746519752	2.153215875	4.217000767	2.79835898	2.37240201	1.618663563	1.179877438	4.615478883	1.326555269	4.618313287	5.504076514
London	5.13433989	6.001492282	4.865644207	3.755658801	3.068714756	6.310003941	5.394368274	7.496920184	7.858064791	5.704038314	5.453126945	4.610537242	3.531624985	3.20019534	4.870035607	0.702239448	1.524751512	4.007292373	4.932337109	5.157723764	4.678270398	5.325222636	4.73429586	3.924527558	4.668027176	3.95649208	4.460804053	2.40551543	4.684976604	7.20313954	7.397243237	2.807679775	3.90929218	6.946791198	6.147525145	8.196743997	4.955219854	5.202635123	5.921863308	5.62510604	3.141977739	6.484581635	2.672855253	4.707975032	5.435331221	6.876313353	4.235833471	4.52550685	5.3662336
Los Angeles	2.99354247	1.688855082	1.210145897	2.115837797	1.626426263	6.11062522	1.365912354	3.436056938	3.68777697	2.143836264	1.665186846	1.071951177	1.47971552	2.672075781	0.622944374	4.09404209	3.564702391	1.884756133	1.579774009	3.838927537	1.249508724	1.901436044	1.31677077	5.163254505	3.097042519	0.788791672	3.996121332	3.919253768	1.906683602	3.170052608	7.05577331	1.761234729	3.970750797	2.935198346	5.522170039	8.587752237	4.174354637	1.926996011	3.446547958	3.747643335	3.1052758	2.944677105	2.122808784	1.805656974	2.78389766	2.582050304	3.661882568	5.483043699	4.129911248
Louisville	5.177791961	5.179603258	3.479257488	3.472716603	2.964261654	5.745956934	4.047810945	6.211397703	6.042047375	5.180663269	3.953226184	4.611817599	3.552011179	1.980379608	3.957585418	2.802222976	1.751869953	2.645597283	3.630161525	4.710919995	4.639348845	3.767211029	4.494004432	3.709892343	3.035189909	3.42335735	1.680805091	2.572630935	2.790738091	5.421877477	7.222003424	3.02521326	0.777495059	5.781685623	5.097227268	7.139121615	4.271108459	4.529768831	5.325000237	4.572292901	0.740230705	5.909558662	3.064773274	4.465407475	5.48391907	5.40179962	4.429296071	3.254645202	4.501841892
Luanda	1.656644597	3.490114371	3.629106767	1.976206215	3.121415798	4.837503775	3.797580625	4.001012244	5.780489726	3.424981244	4.493179717	2.30210129	2.382486627	4.636817853	3.464347269	4.43306284	4.482328282	4.550797756	3.02005986	2.507582574	3.017069269	4.770032308	2.133646459	6.660164658	3.581911782	3.024615472	5.416895316	4.067903524	4.174620992	5.617755181	4.970510861	3.394912529	5.487343069	3.513148433	4.912783939	7.871708253	3.212802896	2.037486319	2.264153121	3.515150088	4.698973243	2.3027611	2.867378987	2.478221494	1.50001124	4.756026533	2.919394313	5.350178832	4.580597722
Lubumbashi	2.668532588	2.314369803	1.906828551	1.436377132	2.574105711	5.325225057	1.683409006	2.609980192	3.89361453	2.938817838	2.544636239	1.934074482	2.146004662	3.22543218	1.785876542	4.514383005	3.96528659	2.925254129	1.374051209	2.426840412	2.12287154	2.794918177	1.092075903	5.552960144	2.539038323	2.028183657	4.065195968	4.073267301	2.408184958	3.670042058	5.665565492	2.863577879	4.066506109	2.322664778	4.94059922	7.965983648	3.369726262	1.310882499	2.506048635	3.281090485	3.426355954	1.96977891	2.769543716	2.359910483	2.481332611	2.97256006	3.662718426	4.941974486	3.245321531
Lucknow	3.626803653	2.972175313	2.83655634	2.838445775	4.098193528	5.624251654	2.324791699	1.653920147	3.491386916	3.83302529	3.19776179	3.354283585	3.69293176	4.375314348	2.897291264	5.965924442	5.307524368	4.033212949	2.249034858	2.765739288	3.442807212	3.474841596	2.516147187	6.548653377	3.09202138	3.465158701	4.665032191	5.320521472	3.198246983	3.605179838	5.562921723	4.426722772	4.785540958	1.927030866	5.229990292	8.101505759	3.90696469	2.23919688	2.803431792	3.696629664	4.457737711	2.001482427	4.32595282	3.584327317	3.406520379	2.987137279	4.771749865	5.49498654	3.47580656
Lusaka	2.667958506	2.333625234	2.033944618	1.327932296	2.345794307	5.580030391	1.788666742	2.981541374	4.165327373	2.916295591	2.595275472	1.578671628	1.906785826	3.078152822	1.665407173	4.269327859	3.791554586	2.817887525	1.68045682	2.594902597	1.66126972	2.807376468	0.580612115	5.326903631	2.874284825	1.844921168	4.293273373	4.015015134	2.593220646	3.869231216	5.864779464	2.548401642	4.206864704	2.673214443	5.24482152	8.277419388	3.609053678	1.509966442	2.778244142	3.586895492	3.453445489	2.164437392	2.51757491	2.278330356	2.435922736	3.159995033	3.657238551	5.143740066	3.245074799
Luxembourg	5.552241008	6.428918556	5.142397066	4.015934725	3.498871264	6.277949926	5.665458244	7.777073672	8.111875496	6.178702667	5.72476733	5.130291396	3.990455637	3.259299851	5.233797895	0.988037977	1.469429256	4.222425897	5.178427373	5.252406996	5.164741353	5.565592041	5.143816769	3.739437552	4.696806521	4.367962077	4.257723056	2.429073127	4.843130753	7.460302181	7.346702594	3.293166131	3.617550097	7.261321976	6.124033473	7.953037507	5.013777959	5.544550563	6.196071691	5.794338822	3.030693458	6.848437936	3.133825029	5.171519583	5.895373939	7.191796003	4.564361268	4.153601306	5.340565664
Lyon	5.063374	5.813842189	4.506662416	3.405401864	2.931548435	5.994367773	5.001620898	7.122704319	7.464987808	5.630518478	5.087373252	4.554288458	3.428501056	2.647884743	4.593245249	0.764926712	0.842515464	3.614420808	4.541555847	4.722564725	4.569687938	4.935191032	4.520277572	3.486612999	4.135421933	3.765228596	3.790193361	2.119991458	4.219206531	6.824674618	7.024352048	2.740154282	3.135790074	6.625767745	5.782219024	7.80885963	4.578969061	4.94072428	5.65777908	5.304621702	2.454663513	6.242746838	2.603435554	4.632410846	5.378508611	6.547751357	4.200781575	3.900864816	4.780780246
Macau	4.093492754	6.115841388	5.301366781	3.248271626	4.928769392	3.103180932	5.569268164	5.689187822	7.495553419	6.115986745	6.27400347	5.320634298	4.586655478	5.381261059	5.641334001	4.803167445	4.701732482	5.929496872	4.464638417	1.882062385	5.7610838	6.416340747	4.714205483	6.882620099	3.382842521	5.157300335	4.889046217	3.967728954	5.239641872	7.39066441	2.21403447	5.285079617	4.91417951	5.434676083	3.764361445	5.606476685	2.321705179	4.18154293	3.537140654	3.92066203	4.767013852	4.660725247	4.549098081	5.04318826	4.484073297	6.799609668	4.035586356	3.093316934	4.457625459
Maceio	2.771770347	5.115702057	4.319230839	3.309492227	3.910910997	1.552575942	5.174433155	5.392692015	6.651010592	4.551530002	5.570496301	4.573941809	3.577617731	5.309737486	5.04444302	4.396278669	4.395613505	5.340403386	3.556268814	3.385604976	5.533710204	5.835474561	4.668517638	7.531802133	2.284610889	4.178951481	3.831158225	2.84227052	4.216522191	6.520816704	4.39593782	4.468283311	4.451729031	4.7063587	1.381199166	4.241699493	0.874633009	3.354007656	2.582770447	1.722870467	4.22226389	4.376108049	3.591131612	3.58322288	3.433744116	5.949610244	1.869078989	2.815087964	6.024439366
Madrid	3.9315265	3.48661077	2.341813935	2.497859749	1.089599913	6.281402667	2.800034053	5.22425891	5.167588249	3.491711088	2.716918535	2.481702986	1.777139454	1.517060424	2.214768514	2.548482257	1.960287164	1.421026423	2.76738225	4.416626022	2.410987497	2.614655061	2.712973327	3.850797214	3.391832355	1.532896601	3.428863373	2.900407392	2.337286086	4.472547442	7.473435418	0.668874121	3.069409549	4.707701493	5.722051761	8.453667753	4.448727393	3.330842892	4.58596968	4.416249378	2.01645815	4.618784353	1.461090553	2.841304289	3.993180084	4.184065055	3.746643199	4.883394535	4.318513365
Maiduguri	3.226633228	1.478002769	2.263632594	3.160797727	3.699503923	6.207822053	1.817098942	1.159232024	2.582702667	2.533268456	2.50216383	2.434845246	3.240581976	4.520124982	2.132710947	6.081820111	5.519437192	3.737878453	2.012103111	3.830103983	2.710682519	2.935800676	2.132906366	6.914326553	3.573002299	2.843162567	5.048976958	5.512215107	2.977318122	2.680396732	6.721231318	4.006049645	5.280741804	0.956094834	5.646968944	8.753429658	4.460165519	1.840454054	2.88861218	3.736557949	4.736717934	1.560193858	4.060500215	2.741456891	2.798344191	1.777637649	4.578974496	6.327684282	4.545445946
Makkah	3.601020351	0.867768011	1.983900496	3.974954875	3.466020374	6.721231646	2.19615723	2.683308415	2.133848547	1.480680447	2.096483628	2.501953238	3.211630443	4.635914648	2.105132702	6.116450974	5.584018969	3.443280108	2.338530204	5.215421581	3.024299894	2.604851969	3.035054791	7.201199442	3.967660025	2.577712044	4.925779233	5.527303106	2.685659009	1.962964098	8.10659782	3.75956021	5.324625952	2.063064769	5.875117091	8.980743101	5.077080679	2.566266115	3.742215433	3.896021185	4.731025603	3.008885355	3.988953359	2.430389211	3.264668589	1.216040695	4.54585573	6.766374217	5.858456147
Malabo	3.183367531	5.709286701	4.972331359	3.870924406	4.481930658	1.079936366	5.82620342	5.933155594	7.26772961	5.088966839	6.228088653	5.131575341	4.140765968	5.903131089	5.682191772	4.749189076	4.857855173	5.976136598	4.207285676	3.784240261	6.115965075	6.495242521	5.242261255	8.039755347	2.9328223	4.790581563	4.371463131	3.214567839	4.874041333	7.159971829	4.286376903	5.023178342	4.991984832	5.25140642	1.37154379	3.857104738	1.399036863	3.933108265	3.018081088	2.249008303	4.794929608	4.858810781	4.114239048	4.125576011	3.857456512	6.575658136	2.216198502	3.019239142	6.540246517
Malang	3.135779322	5.193645422	4.493425939	2.970637432	4.448355653	2.248899281	4.927613284	4.722799046	6.497825815	5.083653185	5.58355597	4.698703161	4.014645942	5.31919755	5.02068939	4.998290264	4.80843214	5.520824172	3.567503722	1.966416797	5.383811252	5.824693255	4.293996982	7.328827755	2.454892072	4.522424992	4.342599072	3.791032162	4.474476765	6.478171296	2.88414763	4.93832528	4.694573169	4.339881025	2.600069862	5.030978693	1.198587404	3.237422525	2.307412668	2.542413875	4.536243981	3.773699298	4.174024019	4.134877002	3.574825485	5.860722336	3.198188194	3.108295697	4.889964112
Managua	0.693055898	3.409321223	3.393148765	2.287784927	3.217821012	3.651848324	3.906661738	3.726476346	5.463105282	3.049559016	4.509291012	2.755503296	2.482777975	4.962816788	3.683879055	4.700648604	4.67257034	4.714372501	2.58641868	2.627835132	3.798447601	4.867989453	2.849592019	7.309775259	2.756414646	3.09165524	4.804479748	3.768727863	3.814938773	5.400447543	4.696591414	3.711935747	5.185978195	3.035866083	3.567238524	6.631135183	2.157358984	1.59494565	0.989167329	2.118710538	4.567287248	2.19844531	3.013492959	2.122115862	1.083604591	4.570647191	2.043347126	4.706322474	5.231171025
Manaus	4.155595267	6.182554005	5.27771409	4.722769348	5.074062062	1.416326513	6.226636451	6.346456609	7.32315661	5.55045877	6.493592303	5.904810057	4.873805742	6.294143975	6.175686713	5.402070403	5.340396533	6.282792738	4.601674285	4.714756	6.873730153	6.750790248	6.056681895	8.485964808	3.115402817	5.336679474	4.055939517	3.711527334	4.999516051	7.239548549	5.147302833	5.64259449	4.897671293	5.668414724	0.558514851	2.828437898	2.233229774	4.620169042	3.805581259	2.474244501	4.957443365	5.62427872	4.833659355	4.776785078	4.803272449	6.803998232	3.088426914	2.927132525	7.184633044
Manchester	5.323280841	6.466361766	5.291332088	3.992268763	3.524764068	6.066211835	5.854460808	7.831360439	8.314337429	6.129415418	5.961118648	5.074995644	3.923711659	3.668423759	5.373418103	0.878664244	1.811873875	4.539188911	5.260111316	5.187860196	5.213904852	5.849087481	5.149522188	4.276399421	4.774768338	4.42632177	4.577110578	2.336560679	5.067847749	7.691868376	7.144787261	3.351082688	4.053742549	7.27760859	6.004899302	7.842411331	4.87779715	5.49235255	6.052181348	5.706946436	3.411697821	6.769057966	3.061256005	5.069456175	5.687254469	7.349772221	4.292547001	4.232403794	5.583743189
Mandalay	1.503061862	2.119945525	1.969881729	1.539137797	2.236439098	4.695781674	2.365189737	2.907913756	4.215133114	2.171704448	2.982292639	1.537895104	1.555447909	3.755301739	2.134815077	4.337736645	4.016513419	3.314662126	1.285574506	2.706783492	2.446583204	3.333010084	1.542569349	6.237703218	2.350316834	1.780066749	4.117982184	3.664517667	2.544879255	4.021559277	5.616799956	2.685554968	4.35713754	2.239860043	4.285517726	7.434385269	2.828701522	0.411983962	1.735862026	2.479779259	3.645478026	1.770003216	2.328507554	1.342508224	1.3837657	3.225669466	2.641204114	4.836636054	4.334261568
Manila	2.740540164	5.227120095	4.977233425	3.39190861	4.872748521	2.644435668	5.353806872	4.6851591	6.805902561	5.035842616	6.071928112	4.682377678	4.258773684	6.123680943	5.355877417	5.62869435	5.621248563	6.190068888	4.0282592	2.343606661	5.494014919	6.382122914	4.377646263	8.175187181	3.412645884	4.868930415	5.491237531	4.542425202	5.184053949	6.869666999	2.761255956	5.354894179	5.864809268	4.277709717	3.230298261	5.689842871	1.996049531	3.278342512	1.987508638	2.892191438	5.529099532	3.40416346	4.560615657	4.139498178	3.095223446	6.104824791	3.274072272	4.379014043	5.540517903
Maputo	1.764283515	3.103651816	2.494562185	0.79148964	1.782966633	4.394008581	2.970150954	4.00704286	5.205721226	2.979223944	3.518535488	1.930782527	1.185684855	3.298661244	2.616213778	3.265569198	3.088983202	3.257230106	1.936613839	2.38339469	2.652346165	3.734376982	1.852691059	5.58650248	2.282051718	1.870006111	3.85972401	2.726246485	2.816774112	4.884724462	5.264748059	2.180816023	3.922473047	3.415511719	4.160468052	7.142514627	2.484364945	1.568821299	2.296297086	2.758163962	3.124563447	2.769992967	1.553867386	1.824598175	1.948383419	4.194389497	2.20725718	4.155416947	4.065879438
Maracaibo	0.599954129	2.773398388	2.786818366	2.238591495	2.370620627	4.328761906	3.477826567	3.890544342	5.105049278	2.147615289	3.894747819	1.944255597	1.623106938	4.454323574	3.040196066	4.220188372	4.208139625	4.026061458	2.250164079	3.363218482	3.168123266	4.252500267	2.517719641	6.899409318	2.825934327	2.245889429	4.539314008	3.433816957	3.282915289	4.903381512	5.770376573	2.857680826	4.90690005	3.068262867	3.986526485	7.110998053	2.74649851	1.450438337	1.84465767	2.31419038	4.14451935	2.512892599	2.249828733	1.076856519	0.88013093	4.10500868	1.716107947	4.955319839	5.411079428
Maracay	1.835045607	3.257704958	2.523027066	2.282007692	1.682363877	4.054175855	3.547192031	4.620374487	5.285758292	2.523715093	3.729856419	2.48339732	1.360293831	3.784835724	3.089233019	3.310020346	3.235559214	3.439546312	2.173074388	3.718668866	3.536154304	3.997667733	3.074257347	6.280949766	2.19132688	1.959263595	3.404030656	2.271026756	2.660408038	4.929837501	6.121970815	2.270573031	3.839621068	3.78724084	3.46551396	6.45815687	2.48260474	2.135295267	2.632489441	2.088519398	3.113801602	3.599132675	1.537043391	1.443145156	2.28503867	4.346215853	1.179458197	4.039176416	5.46594933
Mariehamn	6.213921555	7.088493479	6.060317737	4.656399176	4.329135356	7.349018162	6.368964775	8.45728988	8.958369904	6.926031217	6.508476675	5.583950123	4.708121591	4.044026077	5.876027864	2.111685142	2.736895438	5.050863907	6.107835756	5.786883448	5.416436327	6.326937565	5.521174225	3.788794737	5.896621091	5.132178342	5.746157829	3.759756696	5.936219804	8.297945757	7.814367526	3.977093053	5.019060382	8.009767732	7.380779742	9.263160741	6.046560332	6.282321215	6.978950355	6.918116124	4.331855507	7.38442308	3.930981111	5.92089933	6.451351914	7.959503916	5.496567799	5.494169578	5.58108742
Marrakesh	3.492417435	2.071988642	1.240888538	2.575524952	1.445433681	6.404512549	1.64657367	4.025460725	3.800540045	2.339926775	1.496704699	1.619840592	1.668259239	2.344671969	0.898279567	3.900451363	3.310256899	1.326392248	1.944317134	4.409242233	1.6635129	1.61673949	2.043032125	4.872816215	3.281857699	0.77156749	3.74582378	3.816490455	1.707312168	3.143193741	7.605384598	1.462677888	3.686491173	3.501869904	5.716788021	8.700561406	4.509480032	2.543286593	4.020101538	4.027065763	2.794950575	3.675921545	2.079743059	2.113566641	3.364874679	2.75562017	3.845852809	5.521365555	4.465980398
Marseille	3.422710145	4.139806758	3.229275638	2.243375971	1.330693586	5.5888623	3.790257335	5.727008218	6.220369502	3.8540057	3.943337001	2.698900055	1.643811224	2.576868648	3.175448074	1.616911798	1.737354423	2.865542837	3.261506887	4.024847938	2.984866805	3.947478579	2.97497824	4.428726893	3.474518138	2.169680101	3.933200207	2.139805693	3.303789914	5.635803137	6.732618114	1.160756086	3.658465714	5.1288083	5.293302803	7.929810305	3.90464815	3.396873657	4.301150169	4.233909863	2.640862512	4.672745041	0.876784715	2.844549396	3.621908243	5.166316948	2.968733718	4.485706873	4.649217986
Maseru	4.244532409	3.597822141	2.336932524	2.095025814	2.217948252	6.255508195	2.188087708	4.548833022	4.764406741	4.096361496	2.486296649	2.895426213	2.514297144	1.045182468	2.115195284	3.352867287	2.460380442	1.54730379	2.530628637	3.560928617	2.425296787	2.300627198	2.340562594	3.370888195	3.096897366	2.179672301	3.321118434	3.529493994	2.257662502	4.172617435	6.762538626	2.120742612	2.73097407	4.312841606	5.787380272	8.471166293	4.316615441	3.203761913	4.41067429	4.519399726	1.969224039	4.214905124	2.488726267	3.467033982	4.240509463	3.919896194	4.420789192	4.636219573	2.724004045
Mashhad	4.670355252	3.118857219	2.147878344	3.039039698	2.401416405	7.218530208	1.832110686	4.559330199	4.13439	3.734316835	1.681901288	2.736783419	2.782475136	1.537734223	1.588743358	4.090896841	3.266746519	0.883856716	2.803616992	4.6789734	2.021103315	1.353283324	2.537324278	3.708122394	3.896602359	2.069104427	3.920201796	4.363117638	2.252266812	3.394993155	7.969958881	2.162368883	3.465395356	4.31391802	6.588310589	9.402021007	5.269354939	3.543878666	4.993129829	5.071102044	2.686948801	4.474195814	2.920089706	3.491639947	4.53356372	3.278364599	4.983222495	5.777778753	3.68830474
Mbabane	3.240811133	4.409916868	3.431986208	1.150268692	2.858115737	4.379957808	3.607601286	4.694831035	6.001553446	4.566554582	4.251164734	3.385205023	2.651544844	3.121012977	3.542473074	3.170704136	2.819316001	3.69172661	2.852946863	1.553115272	3.571525993	4.314167243	2.722803996	4.876943535	2.452715905	3.093776117	3.728613385	2.8087225	3.437103073	5.682397046	4.427680697	3.084846135	3.464914592	4.380211888	4.391469028	6.941290089	2.572766382	2.836001742	3.194405362	3.587958103	2.926695178	3.713181085	2.578582429	3.492606354	3.468971869	5.136545869	3.335730233	3.351089348	2.953870744
Mbuji-Mayi	1.500375002	3.486507964	2.889372117	2.345300983	2.772080635	3.06253946	3.75102376	4.050815762	5.218825792	2.960397544	4.150551645	3.063448566	2.285005205	4.465012376	3.566648793	4.211892413	4.044689717	4.185576096	2.120188338	3.031618858	4.108466373	4.480948941	3.291864498	6.966413027	1.666380502	2.776577217	3.573622199	2.910685402	3.018824132	5.070989688	5.102464457	3.376447238	4.156043056	3.266954851	2.531413591	5.695768127	1.450442406	1.812875039	1.52651257	0.964380458	3.676854312	3.032266507	2.63553463	2.025614555	2.06554735	4.420853044	1.418108436	3.722503288	5.36613035
Medan	4.538630831	6.505435819	5.518459477	4.8770748	5.351030851	1.418504518	6.412788387	6.537685464	7.537237613	5.959409703	6.703456403	6.226136948	5.179397428	6.376846183	6.415623803	5.535199688	5.426857848	6.453786818	4.82790358	4.717830746	7.126118624	6.935176688	6.278761607	8.469213691	3.223831459	5.622524294	4.053340095	3.868191172	5.186523897	7.458462604	4.962227604	5.904068892	4.852101561	5.922271244	0.888176137	2.493275624	2.370359472	4.900068809	4.08183916	2.831218836	5.013382239	5.875125074	5.107600352	5.164132214	5.175005284	7.054395034	3.517854172	2.647796064	7.118827277
Medellin	4.704423584	6.637128453	5.503400568	4.608680386	5.206641707	1.684942967	6.325383464	6.673173809	7.694192491	6.194290919	6.648432222	6.214486446	5.096687983	5.97242401	6.341351173	5.071121441	4.941007081	6.233577343	4.823562576	4.379614195	6.992498894	6.823261248	6.144454218	7.869855642	3.099175267	5.555919541	3.769490963	3.494400337	5.114086361	7.554790196	4.636669449	5.710052641	4.399640499	6.11915829	1.574440888	2.774279267	2.285642339	4.962888962	4.268725772	3.177852877	4.615375312	5.982313179	4.922552571	5.293929015	5.335028539	7.172397626	3.649745223	1.831099966	6.605469065
Medina	4.333679284	1.437743677	1.91408378	4.179565569	3.611652395	7.240050591	1.823060885	2.9397242	1.578438347	2.302668393	1.441859907	2.89550607	3.538222845	4.257101661	1.927666936	6.186892102	5.507554031	2.997211071	2.535333852	5.468952379	3.026014687	1.891542134	3.207094814	6.708556429	4.151882823	2.717758248	4.75551862	5.725086926	2.466700668	1.07476992	8.509191455	3.810181284	5.031640111	2.576790384	6.346945506	9.372840962	5.513847748	3.094337911	4.389735096	4.450412709	4.505577049	3.584343933	4.216116695	3.066500192	4.027964452	0.680475798	5.141079419	6.875119138	5.573116004
Melbourne	3.964054542	4.838193862	3.722074154	2.998578138	1.86126728	5.455234762	4.48674845	6.461257412	6.758834294	4.373183629	4.496129379	3.582472554	2.340474898	2.905703524	3.912620334	1.046582833	1.423624737	3.257564844	3.782437596	4.646761145	3.96923948	4.475861415	3.95449481	4.613640117	3.603106023	2.804616177	3.610250336	1.52820174	3.57779853	6.14543528	7.071082661	1.804863933	3.397271329	5.799481064	5.087670632	7.455290022	4.008419751	4.069040777	4.812273561	4.351050897	2.505128334	5.478672358	1.460028352	3.394988018	4.30122404	5.776069289	2.984807264	4.096757833	5.359471647
Melekeok	6.74650749	8.802300151	7.761119385	6.990353024	7.530647814	2.903744288	8.616246923	8.641658843	9.656321022	8.25824048	8.901308677	8.504747846	7.412142843	8.314739714	8.664250715	7.220207863	7.192463922	8.552969015	7.083621705	6.531649755	9.360677212	9.095228307	8.489055445	10.0792413	5.396918029	7.875592789	5.806484812	5.679578835	7.347561628	9.610793156	5.737616496	8.043172646	6.513232119	8.105594747	3.09895409	0.595723878	4.489703859	7.167710514	6.232961447	5.110178709	6.882706001	8.035242018	7.239043322	7.462475511	7.391460243	9.270458387	5.655267125	3.857482578	8.843425452
Memphis	4.702489738	4.87589107	3.166362247	3.25757608	2.847456133	5.063263125	3.891883354	5.794340943	5.721496044	4.791910034	3.839936531	4.436969299	3.326585774	2.441637264	3.843095437	3.054543242	2.133448808	2.802104009	3.185877932	4.404367858	4.664648888	3.755834078	4.373056306	4.484683845	2.345038049	3.239772563	0.945833387	2.318561389	2.43226038	5.180251442	6.815089471	3.079450464	0.710917988	5.31046291	4.322481633	6.446754102	3.638964655	4.090589306	4.749624294	3.840083539	0.883599826	5.501968469	2.944537693	4.076316005	5.057942922	5.112826225	3.910825117	2.779077741	4.677132136
Mendoza	4.320216573	3.238312387	2.203517037	2.520542759	2.014313503	6.804884807	2.02838537	4.62983267	4.553908992	3.736920598	2.102510647	2.520842462	2.38631124	1.229231885	1.691331646	3.530338011	2.75454514	1.090663475	2.679186558	4.21319115	1.877575857	1.879805166	2.247753694	3.50624823	3.61972738	1.860544333	3.787693967	3.869011079	2.309447501	3.870430988	7.47638785	1.746040155	3.28513163	4.34054362	6.268682324	9.06479422	4.850368895	3.311501621	4.69769134	4.824343125	2.406066464	4.307424437	2.43183933	3.277799504	4.229131295	3.629490864	4.571604307	5.357938029	3.393084516
Merida	1.512435273	2.482171696	1.945608709	1.786856104	2.262314506	4.072619675	2.673952783	3.185324033	4.297179488	2.27035558	3.150577687	2.166097418	1.70858266	3.834679686	2.515416487	4.248002479	3.898340092	3.395414851	1.1191906	2.837802147	3.1223297	3.504937933	2.304655021	6.418976256	1.673959632	1.951631557	3.539599467	3.267355531	2.28984687	4.115007794	5.512188591	2.829938541	3.964922668	2.42661033	3.511970938	6.673861738	2.248253426	0.807587188	1.533709792	1.682164848	3.370991472	2.279185242	2.335645097	1.411724587	1.716602527	3.417826533	2.181352539	4.260539215	4.682190329
Mexicali	4.922330516	2.350110515	1.872325153	4.137021885	3.40779408	7.528677701	1.645662962	3.751629521	2.222040306	3.129413147	0.766378297	3.229112282	3.596022458	3.366208812	1.812983765	5.713381745	4.886890182	2.095921791	2.734366126	5.5637602	2.996720009	0.867662884	3.354614132	5.656072149	4.140074627	2.660797643	4.215489565	5.452349914	2.081144358	1.35933864	8.738453541	3.473237173	4.268642238	3.504209137	6.62236203	9.511476782	5.720252322	3.610862027	5.008307617	4.898977335	3.790426481	4.344648329	4.06215837	3.564074315	4.709439782	1.649914449	5.441831747	6.581376335	5.072503928
Mexico City	2.910160209	2.914983816	2.212837209	1.09613552	1.586972289	5.634040366	2.27465149	4.059727217	4.866036067	3.19760531	2.8014622	1.651533177	1.386721455	2.345537228	1.855431957	3.227370488	2.805493772	2.356283978	2.098979998	2.925077683	1.635478839	2.879651511	1.204280041	4.544140116	2.944447766	1.510597062	3.982542651	3.265537421	2.578043948	4.399684066	6.136773927	1.633789647	3.731522347	3.652934256	5.315273756	8.238247363	3.665795313	2.166588744	3.37239869	3.84401138	2.81577624	3.164694016	1.66328203	2.344357324	2.842335091	3.816867847	3.401358455	4.798576755	3.319769571
Miami	2.492582095	4.529778822	3.585715081	2.105136799	3.069201106	2.594940976	4.276605352	4.861555966	6.149049542	4.215161193	4.762367445	3.777954486	2.755573068	4.205504739	4.155684483	3.555559798	3.425357613	4.397555642	2.822476914	2.347948741	4.535989656	4.966365748	3.648925454	6.353533927	1.65376976	3.360069651	3.349276529	2.255345554	3.503753891	5.932904424	4.198662549	3.56626958	3.68028848	4.273687879	2.496948659	5.24828566	0.756759517	2.695883931	2.366023097	2.05194929	3.316983658	3.808942727	2.730270703	3.114041274	3.049203501	5.35863715	1.950112611	2.554750787	4.764439912
Milan	5.026038204	5.650184605	4.211112801	3.201014423	2.899016506	5.758297667	4.685662352	6.796703087	7.101689267	5.554873257	4.784699958	4.542083494	3.405838392	2.284305649	4.387291043	1.313111796	0.615207109	3.332624072	4.22125833	4.431597177	4.534672648	4.619503478	4.397106472	3.316717082	3.69340716	3.647266835	3.206971673	2.047559461	3.825629117	6.480535879	6.783831473	2.789037623	2.467977261	6.342018758	5.480630203	7.494662067	4.30244079	4.739057914	5.448745801	5.031720497	1.894278785	6.050784009	2.65807199	4.582514097	5.348315	6.251633027	4.208538443	3.432003907	4.384139926
Milwaukee	6.294763218	6.286451197	4.907188255	4.063245133	3.988382458	7.307805448	4.948527292	7.271337026	7.39692541	6.536393914	5.043237136	5.274317507	4.509671061	2.200149264	4.789305085	2.883177348	2.178460914	3.559449377	5.072164589	5.117463526	4.781085301	4.720998627	4.839859032	1.551984706	4.880321631	4.493545958	4.232441001	3.887757017	4.551278399	6.725638056	7.636741799	3.68890951	3.150327032	7.03180688	7.050556903	9.03308211	5.723024378	5.679260829	6.593561149	6.436954007	2.776871591	6.767762969	3.933606356	5.718119668	6.462717816	6.628646628	5.849112023	4.770551293	3.76486409
Minneapolis	6.814131679	6.63402098	5.354484901	4.468363395	4.619720477	7.92732266	5.181566063	7.44564527	7.613193958	7.039349637	5.339165375	5.662651139	5.07731589	2.653878479	5.104866266	3.712619588	3.04438215	3.98693791	5.518260823	5.337539044	4.988348194	4.983039806	5.068543463	1.131281277	5.449054542	5.007195563	4.915418467	4.723648666	5.058414721	6.963118525	7.853388213	4.293799211	3.80196465	7.322214768	7.723287719	9.718125186	6.299693069	6.093067218	7.03510556	7.047266874	3.491288108	7.022906088	4.59823253	6.266029244	6.915537857	6.884653841	6.556822258	5.421602126	3.437797163
Minsk	6.397856067	6.877938235	5.650632109	4.436571979	4.23543013	7.399816175	5.837166459	8.071989821	8.402471669	6.913055065	5.955738413	5.568882142	4.710499454	3.205355903	5.491336369	2.307778834	2.291534037	4.428359115	5.752318243	5.520033633	5.219041189	5.697018291	5.309079722	2.533992885	5.505312263	4.938690306	5.073094846	3.78264126	5.402778941	7.725362233	7.754609716	3.883670589	4.150465674	7.72497587	7.312331211	9.189782139	5.967815784	6.139293225	6.939686715	6.821272494	3.6102989	7.252773021	3.981965276	5.970732289	6.612724822	7.504996916	5.772892254	5.096106309	4.730367948
Mogadishu	1.158931284	2.855054543	3.038685926	2.512763651	2.324494259	4.910976196	3.670813108	4.284266425	5.371015421	2.160555749	4.024823323	1.744040731	1.59909849	4.518406818	3.094524838	4.148976866	4.249823507	4.074386331	2.69345233	3.807407742	2.974713073	4.357195102	2.54416988	6.860146248	3.428265257	2.261144	4.959917767	3.616331561	3.596919773	5.107410355	6.249004516	2.696121604	5.238834448	3.483683938	4.613474431	7.683731091	3.372826725	1.948497788	2.516046491	3.005171311	4.377617488	2.864043068	2.181984497	1.178240076	1.161961565	4.304040857	2.027040858	5.438354969	5.632414818
Mombasa	0.723032968	3.580781058	3.350882173	2.22302782	2.80409959	3.502979396	4.03908332	4.285784495	5.733182292	3.020994718	4.529944835	2.72887063	2.128412496	4.715161345	3.702810909	4.11611747	4.186665585	4.512321403	2.644122626	2.922681093	3.827451646	4.855585124	3.013466217	7.053886848	2.633462091	2.87308651	4.496403116	3.146482262	3.687714104	5.570106923	4.969875263	3.309940733	4.881033055	3.528405363	3.366287689	6.401906274	2.009117728	1.875904815	1.593683777	2.044900147	4.218155253	2.833418647	2.509579953	1.929544482	1.374951285	4.796930094	1.321637664	4.37500383	5.403447095
Monaco	3.633828114	4.417788016	3.338049109	2.271716918	1.525581123	5.418112464	3.923134744	5.888924743	6.36672874	4.153705034	4.073401222	3.063849255	1.910658467	2.422762775	3.384671559	1.225175734	1.275164126	2.888621864	3.335800423	3.962227318	3.315227648	4.048280469	3.227963405	4.22130791	3.31820445	2.396285534	3.622238604	1.781275711	3.287489351	5.778724463	6.596246638	1.420944271	3.29226559	5.308224935	5.125840331	7.651418702	3.769673152	3.568125162	4.399310037	4.216623391	2.317444598	4.887379196	1.079092746	3.121458298	3.893045503	5.355389939	3.020054746	4.077915077	4.546795849
Monrovia	8.021378172	10.12295806	9.381884967	8.405912717	9.488698888	4.27392944	9.977180928	9.212076533	10.74336749	9.793920106	10.46809681	9.98835847	9.179475986	10.22128565	10.18700157	9.483410495	9.394094862	10.4439363	8.532735856	7.26790912	10.80156667	10.71650004	9.734885992	11.97186044	7.035345281	9.638716292	7.987449934	8.004859236	9.118199489	10.92248509	5.285562753	10.02976314	8.630941718	8.907879261	4.902039194	3.214989781	5.922471572	8.379370729	7.113768657	6.588555545	8.992115076	8.724076134	9.20932679	9.071662006	8.543989846	10.49332973	7.534647709	5.997704443	9.765876223
Monterrey	2.825140146	2.310495752	1.257999246	1.365762719	1.859942039	5.297201523	1.44414952	3.18540833	3.860130405	2.75461723	2.058148324	1.861013907	1.66100151	2.498546377	1.381153395	3.914022474	3.264376597	2.12315331	0.977338918	2.88098249	2.076614719	2.254242678	1.437237995	5.037668426	2.150833591	1.361419734	3.320965466	3.473507782	1.616223409	3.46623615	6.099901633	2.171216854	3.306722323	2.762014401	4.761716889	7.750208544	3.316970857	1.56407905	2.874050525	3.148262896	2.5987131	2.707872954	2.171757094	2.12442791	2.775645914	2.917809691	3.397519247	4.54458764	3.427814957
Montevideo	4.383585382	5.215604989	3.790949547	3.087497958	2.366651986	5.082306749	4.560452362	6.530433944	6.77584053	4.872618158	4.578225608	4.192304016	2.878076295	2.67888177	4.182424013	1.245313936	0.934750616	3.268175306	3.778230185	4.481333699	4.507758365	4.513791662	4.329871683	4.345545819	3.14388143	3.201444369	2.708132815	1.075031917	3.391877445	6.181816553	6.76807446	2.439713192	2.409784553	5.931267547	4.65582759	6.78139456	3.714172983	4.283556824	4.908405016	4.220366171	1.764494945	5.736351144	2.092854576	3.90245151	4.790438327	5.917648134	3.28709736	3.117742204	5.076656693
Montreal	7.068052033	7.295866031	5.800036911	4.987025446	4.768775354	7.520891519	6.016905342	8.316189909	8.35840631	7.398042037	6.030510759	6.292485275	5.344447571	3.19774247	5.846159824	3.099356831	2.587219622	4.474847503	5.944784495	5.947214335	5.945421581	5.713382963	5.970703336	2.312507959	5.448092946	5.39582005	4.440840923	4.064847472	5.318597874	7.675824446	8.107127966	4.517870296	3.383465797	8.015573616	7.275242262	8.857428596	6.185314021	6.594327973	7.374488245	6.979223441	3.274373694	7.792505013	4.649528539	6.540182464	7.333986497	7.633601248	6.318516908	4.696372598	4.87691646
Moscow	6.487350506	6.92164885	5.65780739	4.479288723	4.303416515	7.425655401	5.83088568	8.077835389	8.380257284	6.981687332	5.944308977	5.651970515	4.790364025	3.155746366	5.514727513	2.420242561	2.308609044	4.410666295	5.76337606	5.534987681	5.284551287	5.673876856	5.363719149	2.390851752	5.490374771	4.990136684	4.997119634	3.832631678	5.38202329	7.702841066	7.770053156	3.961603765	4.043775864	7.746219166	7.323181384	9.171873971	5.993663004	6.185681275	6.988453728	6.84949413	3.551305036	7.301562958	4.070856389	6.049013769	6.704371722	7.505010689	5.862700436	5.043801772	4.661792685
Mosul	3.984349468	1.803704108	0.986351507	3.065414317	2.663195646	6.620407157	0.660013769	3.113812267	2.516950141	2.638942292	0.408573898	2.408613785	2.72114175	2.857094314	0.93468689	5.018859426	4.230805392	1.754340301	1.736174433	4.468475305	2.288709229	0.833965723	2.365211152	5.352459124	3.254407769	1.854656381	3.74763076	4.682810038	1.437883432	1.89510497	7.661968198	2.817918419	3.79230431	2.801133279	5.829792284	8.797473142	4.744026011	2.603530715	4.02878515	4.078765183	3.21586648	3.426432643	3.25836238	2.774807884	3.789808333	1.630286067	4.593476904	5.779784606	4.273845709
Multan	4.780734449	2.192913223	2.123777929	3.912908184	3.839212939	7.439251701	1.195559885	2.754785404	1.791879052	3.363590223	1.224402216	3.196151026	3.810997917	3.723223869	1.831406163	6.140327063	5.314137596	2.736404744	2.62221449	4.979044872	2.826439924	1.428024126	2.914534796	5.90944384	4.135329302	2.992795271	4.680020155	5.840569863	2.523651795	1.319680109	8.130908819	3.949492501	4.689032921	2.804751526	6.670383053	9.616566655	5.590996408	3.289719594	4.613099412	4.892639476	4.249638052	3.611165811	4.40785094	3.722692714	4.470001197	1.235423449	5.646495875	6.694978921	4.407108514
Mumbai	4.138857215	5.851252272	5.836481555	4.347962811	6.153844777	4.308775374	5.808710603	4.477814186	6.990229889	6.06142631	6.676186873	5.565736182	5.521927711	6.980214669	6.029453856	7.083711621	6.909899669	7.061611714	4.896578208	2.686965166	6.083317342	6.974857326	4.906335263	8.823453657	4.604351169	5.941981565	6.667106852	6.196729553	6.118790895	7.220206881	2.518094635	6.570856614	6.912494353	4.488649229	4.856947717	7.01845337	3.691752063	4.150412868	3.074940505	4.375954208	6.656824689	3.563947951	5.950981655	5.376997731	4.193668694	6.456842329	5.134272736	5.704737483	5.388841945
Munich	5.484091019	6.287601674	4.975889097	3.581635935	3.56751272	6.172315422	5.310720906	7.348212841	7.848738046	6.23729341	5.502455064	5.016422282	3.977784617	2.886986642	5.001415911	1.529324572	1.466575102	4.063206493	4.929116816	4.588214778	4.90036777	5.321793484	4.760547223	3.193872356	4.434156044	4.315342894	4.154999531	2.681201393	4.684150691	7.238749722	6.738305604	3.380004123	3.359622563	6.947684557	6.097688824	7.981011624	4.788606383	5.295242421	5.9383501	5.725895063	2.838509295	6.478703131	3.231219132	5.204169915	5.782845181	6.959335534	4.746322109	3.901235877	4.384839707
Muscat	2.704563591	0.858616118	1.493193673	2.901777839	2.228638805	6.145170604	1.952292281	3.17648618	3.32284098	0.973586141	2.042011589	1.164443259	1.894523481	3.784038781	1.382747902	4.870933131	4.472466344	2.772838142	1.79920921	4.443389802	1.996445501	2.466430528	2.035225906	6.333340994	3.43113814	1.375726747	4.500312482	4.450036103	2.320518982	2.941203731	7.444719456	2.502262084	4.749906669	2.463247184	5.456205555	8.610367097	4.369854455	1.846631002	3.25174117	3.509444631	3.953667731	2.722850552	2.696976773	1.307438102	2.401271661	2.203610484	3.568713567	6.045573847	5.216963702
Nagoya	5.168181825	6.239489162	4.82789269	3.350277456	4.391463704	4.450166158	5.120618383	6.303199204	7.230276849	6.348928153	5.560092129	5.490675958	4.49757487	3.814524987	5.233121219	3.709893269	3.179077392	4.720669264	4.354597675	3.17226781	5.603885638	5.504893469	4.893974953	4.90871306	3.110614115	4.780650635	3.281530865	3.170567796	4.393985697	6.890390168	4.705970942	4.602014526	2.854667196	6.056657893	4.459567281	6.053628756	3.32237634	4.753351342	4.849610347	4.565101904	3.047947401	5.725305767	4.153075576	5.342012218	5.553786959	6.60614849	4.635046622	1.954868204	3.748163947
Nagpur	2.802986754	2.492028353	2.51251494	2.50432232	3.656826232	5.116266271	2.320015517	1.560878654	3.530076282	3.144896486	3.145738749	2.822703422	3.144247638	4.41082427	2.682589333	5.657542597	5.112907499	3.966527945	1.774881643	2.651844749	3.225960841	3.506924586	2.227697242	6.770906722	2.730880683	3.024438757	4.535113914	4.905553589	2.984228614	3.625734339	5.429892126	4.056176862	4.78710467	1.385447873	4.700860517	7.71266561	3.392843562	1.459479573	2.017421833	3.013290097	4.35923014	1.327931411	3.851184344	2.852688776	2.582141868	2.868255323	4.045878057	5.306300011	3.98901738
Nairobi	2.414987922	4.328900114	3.674932431	1.399956512	2.569143407	4.159318852	4.081476124	5.030035691	6.4170829	4.142458483	4.648517681	2.98703073	2.162361257	3.760922371	3.74380067	2.880283842	3.010899614	4.107931214	3.11037301	2.227633506	3.526848981	4.792782596	2.770217179	5.598340101	2.907865913	2.963280147	4.353038022	2.523153045	3.860475583	6.092919062	4.640168863	2.823889901	4.275004587	4.514254376	4.278322949	6.951372407	2.4878577	2.705974398	2.927334505	3.400975377	3.53636478	3.64107516	2.058711651	2.92970913	2.724460066	5.419687176	2.413074662	3.859449832	4.168574285
Nampo	5.966539078	6.189828395	5.082359446	3.560228145	4.678422858	6.832116346	4.749019913	6.31577665	7.177982944	6.723694828	5.277151259	5.275757271	4.814063488	3.250293425	4.870375108	4.228897932	3.616717792	4.406273797	4.885159921	3.641167292	4.722718045	5.06769345	4.325365145	3.214375756	4.684310351	4.889448187	4.925718226	4.706093677	4.917525316	6.744312182	5.962543735	4.565910211	4.038184635	6.336709778	6.853953695	8.902283626	5.231867164	5.213492263	5.853652974	6.221796921	3.796190955	5.826667048	4.569620418	5.854479229	6.047037687	6.476084437	6.048533362	4.785068706	1.748804238
Nanchang	4.208721034	5.279917279	3.933754807	2.39349718	3.532584248	4.060569159	4.271037111	5.433426072	6.426648509	5.374324647	4.752242651	4.529084006	3.560732393	3.2970804	4.344641571	3.329835703	2.774824039	4.027906407	3.405885874	2.447778338	4.72989377	4.753728921	3.970783944	4.880339841	2.259901557	3.863448052	2.89400081	2.64087501	3.58876616	6.096511697	4.550087991	3.801867942	2.611833118	5.128222945	3.965613989	6.059555762	2.583638853	3.759344996	3.930564994	3.729030418	2.54519216	4.780766166	3.310599282	4.36236148	4.573728616	5.736775979	3.809392861	2.078436577	3.431237037
Nanchong	3.923266619	4.925508067	3.93374206	1.714067724	3.211851528	5.007105969	3.971933787	5.251008144	6.485351999	5.155553385	4.594930537	3.792748539	3.116649486	3.042243897	3.893911349	3.070480625	2.737324181	3.8587111	3.482736468	2.013398737	3.747112993	4.578403529	3.044032954	4.358732719	3.1614688	3.518054439	4.118452252	3.108129454	3.914214841	6.114011929	4.687401392	3.293483552	3.635525925	5.013629611	5.093572278	7.473093818	3.305353158	3.513912804	3.9573592	4.380822748	3.097339045	4.302900184	2.916437997	4.094880924	4.105329461	5.613413862	3.973999136	3.662685245	2.605784013
Nanjing	4.533256668	5.09998722	3.787163034	2.211886078	3.161468938	5.331582173	3.879464403	5.561477964	6.354007769	5.357271885	4.331710366	4.143385068	3.328598666	2.312704951	3.864954859	2.831275241	2.139902165	3.350133738	3.517659469	2.835976381	3.98932718	4.217442793	3.478520259	3.579549044	3.046695829	3.520199908	3.364353192	2.917328791	3.534521955	5.89431001	5.442317633	3.197232304	2.661558598	5.325246256	5.204273977	7.435405845	3.652841225	3.921596366	4.531990524	4.581959957	2.262434282	4.909973213	2.994401372	4.384847434	4.750140533	5.567863508	4.324825626	3.303167124	2.593882712
Nanning	3.108229808	4.478140697	3.432399433	1.528752631	3.114756648	3.63581886	3.763578252	4.55182201	5.900068872	4.549423402	4.38520416	3.695457932	2.875877663	3.538007812	3.78994854	3.549607034	3.16317584	3.96899998	2.710029679	1.462818421	4.076506693	4.502371044	3.138188515	5.469269373	1.844036396	3.301089255	3.357288107	2.741469447	3.342681357	5.656116823	4.047825077	3.477101066	3.323470323	4.194655021	3.603009675	6.149487744	1.841679387	2.738282174	2.793391123	2.969972104	2.977078051	3.664525715	2.866856559	3.501174568	3.441927446	5.12630646	3.077829762	2.770644854	3.441575396
Nashville	5.042156861	5.027112255	3.298683341	3.483736526	2.993092819	5.496486322	3.945157665	5.990867938	5.784731806	5.004122921	3.835807801	4.595606118	3.536692786	2.25072968	3.904571252	3.116600311	2.116339712	2.691227327	3.418413598	4.671337231	4.714304986	3.693040962	4.508466959	4.163655726	2.72676757	3.377029167	1.173268279	2.606638528	2.54521569	5.200397354	7.142947891	3.145803009	0.477534745	5.543241276	4.761179174	6.822710167	4.058458528	4.36742731	5.111193901	4.249608961	0.805414107	5.759685633	3.131603497	4.333780701	5.364499564	5.19528132	4.289534499	3.097454954	4.650719487
Natal	1.479912047	4.251580614	3.793022629	2.579971288	3.173256081	2.740486762	4.570663978	4.819126036	6.230979493	3.640436876	5.027691102	3.460713622	2.632894317	4.962162581	4.286845356	4.06152972	4.18185544	4.879654011	3.051970576	3.021542392	4.514733296	5.328337013	3.68338258	7.242848804	2.519150654	3.385574059	4.3188542	2.856088366	3.963146414	6.071444876	4.63742337	3.701465889	4.775090567	4.074242341	2.690507401	5.624349149	1.449703256	2.485365557	1.894417567	1.847703493	4.232845526	3.472179167	2.807542841	2.560013717	2.163649131	5.361435943	1.057910801	3.807702291	5.678743593
Naypyidaw	1.223079912	2.59210104	2.513502647	1.634511596	2.670761485	4.316876043	2.86899119	2.987106781	4.605932657	2.575104481	3.538046883	2.012221563	1.955132448	4.176065076	2.706250657	4.516969875	4.274161586	3.84989114	1.715261692	2.37602693	2.910256962	3.887329027	1.89881882	6.58248708	2.401644739	2.334250035	4.364914406	3.753974784	3.019730767	4.492310301	5.106226082	3.131461997	4.636486115	2.35182453	4.039097277	7.166215843	2.513527902	0.665966677	1.257539995	2.329995003	3.979799694	1.617981724	2.639846371	1.71335555	1.179466631	3.67300158	2.537540047	4.745447836	4.438793547
Ndjamena	3.214578897	1.313040971	2.28294064	3.327349563	3.740100708	6.263064255	1.934192348	1.209902379	2.475103474	2.351134434	2.52703276	2.441184473	3.277240503	4.662816915	2.189285634	6.183472033	5.638992688	3.814471743	2.078317541	4.049771348	2.797185579	2.987423281	2.289565545	7.09550108	3.666546858	2.866177019	5.126276641	5.589059628	3.019233056	2.597837444	6.89993769	4.056900314	5.402505613	0.857188405	5.66772422	8.78948286	4.547911999	1.891829002	2.926177581	3.723656658	4.850619835	1.632640387	4.115842177	2.676739998	2.773383928	1.658945614	4.572358921	6.457039711	4.826404359
New Delhi	3.816994439	2.634704239	2.423625085	2.708820418	3.730708436	6.124443325	1.631084511	1.930139838	3.184356565	3.650928152	2.540598243	2.986679943	3.42566554	3.787678055	2.270433525	5.678141692	4.958510604	3.389931795	2.096702748	3.091368826	2.825414876	2.763279105	2.088265395	5.929057962	3.236662967	3.045601627	4.53120342	5.225862217	2.828168527	3.134219542	6.150085744	3.968881854	4.517744694	2.158937704	5.664346486	8.579867072	4.279827969	2.314332968	3.277697842	4.044379966	4.105541688	2.312528163	4.040088131	3.458205882	3.551667641	2.569804193	4.894605574	5.66270613	3.134460801
New Orleans	4.221584019	5.099655266	3.543626446	3.151539028	3.165103987	3.842813886	4.37090278	5.752132133	6.113680563	4.855929461	4.494719362	4.617192856	3.405293187	3.403482521	4.331290943	3.23625062	2.643371989	3.71811423	3.229465666	3.924323882	5.09871513	4.533190071	4.557658465	5.441590151	1.783828225	3.583621737	1.345756166	1.919363071	2.936769939	5.713834289	5.893246509	3.555261433	1.773527542	5.207588144	3.164602166	5.270523749	2.631176192	3.890999795	4.139036917	3.07920044	1.920610732	5.271872231	3.073116507	3.998728629	4.702406096	5.498011792	3.245641176	1.735855894	4.999924054
New York	5.845398557	6.271160789	4.66966095	3.968264194	3.711755035	6.076601246	5.124058626	7.258281261	7.356787695	6.242887625	5.145206897	5.387608409	4.265171216	2.600366032	4.967914101	2.347677198	1.580199401	3.688882059	4.716467213	4.991187536	5.323835758	4.92540448	5.171915849	3.258612232	3.978966943	4.358146814	2.925626775	2.691390656	4.102509892	6.732493912	7.178273613	3.646819135	2.008592545	6.859488262	5.709873131	7.405389139	4.766108208	5.413196182	6.080406816	5.47465929	1.955747403	6.732538198	3.588164346	5.358169894	6.190165866	6.644250199	4.961587468	3.279036512	4.641004401
Niamey	3.132600674	1.347327687	2.371138478	3.331873158	3.771592891	6.221309309	2.055835458	1.201250033	2.596199201	2.333273894	2.655058954	2.429612786	3.281472284	4.751758998	2.275296232	6.208257	5.687944145	3.916403686	2.129571972	4.025935067	2.828689464	3.116960397	2.295137021	7.184072772	3.697985117	2.908289852	5.205679305	5.605594046	3.116085558	2.734042705	6.843774	4.094696384	5.490867417	0.802115329	5.646078816	8.77511221	4.521238265	1.854414286	2.847964933	3.697891116	4.929457126	1.513563352	4.129410667	2.649447103	2.675141465	1.787178334	4.531617958	6.48330451	4.88506649
Nicosia	3.641010647	1.834962474	0.910119405	2.648056213	1.952836462	6.459659737	1.022040587	3.545453613	3.236635777	2.420488146	0.910611637	1.847565895	2.069650769	2.44160286	0.487557498	4.357906707	3.658629825	1.348679008	1.700692181	4.307167356	1.755054976	1.11429376	1.986688294	4.987660356	3.185867287	1.164984796	3.699920703	4.16385281	1.458062156	2.595327475	7.540233043	2.044223215	3.663801793	3.114929666	5.738558473	8.7317927	4.545091567	2.443266963	3.940771155	4.004513773	2.896930547	3.451559238	2.563093849	2.3419396	3.471950516	2.228971691	4.147218191	5.580531497	4.222317763
Nizhny Novgorod	6.93536132	7.202486491	5.969758277	4.901282651	4.658946527	7.990813827	6.0751829	8.397897732	8.605532154	7.309873588	6.151253093	5.950569036	5.170079605	3.361279474	5.759065547	2.897765031	2.760147403	4.604185559	6.138760249	5.982413953	5.483170197	5.845978729	5.655903114	2.11553224	5.96147051	5.308858582	5.396470422	4.357535354	5.704799365	7.902288023	8.26603212	4.265235525	4.400454549	8.095314853	7.868118924	9.722962869	6.529769669	6.584039053	7.453316876	7.341861591	3.919113074	7.669475612	4.47287582	6.428341456	7.117334363	7.741988479	6.361495187	5.579280002	4.855732274
Nouakchott	2.71689888	1.170920165	2.289435114	2.840796798	2.91421869	6.416872741	2.107154931	2.677286398	3.581467784	1.873414257	2.60875606	1.115375556	2.388521751	4.211070659	1.737233219	5.334307604	4.988628851	3.430151412	2.271371371	4.050912167	1.630619605	2.991116246	1.436260349	6.531269449	3.921242927	2.12590176	5.312331894	5.053779959	3.155948713	3.373577841	7.0562988	3.098902662	5.432079566	2.196891858	5.947353668	9.134242957	4.601615038	1.809692579	3.131830454	3.997588878	4.624598809	1.964174763	3.230624599	1.956707787	2.17336585	2.474788023	4.062490563	6.50583	4.800471778
Noumea	2.46830312	4.589892062	3.652278339	2.158492363	2.621079317	3.073053409	4.440896422	5.365066858	6.466095699	4.109549241	4.823526157	3.582835216	2.382033621	4.024008581	4.139037234	2.820252877	2.924222878	4.243914078	3.063068326	2.933057011	4.378854466	4.999502206	3.669812086	6.108878926	2.184401288	3.13401636	3.483120106	1.569971427	3.596599412	6.149227698	4.828061736	3.068337771	3.728059931	4.696441493	2.969553189	5.613365847	1.57536121	2.931327199	2.865073329	2.486685858	3.182834854	4.181762556	2.139321165	2.91993315	3.052946848	5.575292093	1.455108679	2.829013272	5.073363542
Novi Sad	5.243375027	5.505613973	4.206467777	3.262604343	2.880784613	6.554713482	4.471327591	6.767791162	6.998285565	5.551483216	4.56005503	4.314850267	3.413797588	1.879704568	4.121465617	1.65695587	1.078856751	3.042229649	4.350289287	4.638884141	4.046938407	4.332815887	4.113899378	2.549965625	4.227458349	3.547535738	3.858349874	2.839068331	3.949748332	6.326409176	7.251232453	2.567782954	3.011149274	6.378753651	6.285461323	8.476788559	4.937934143	4.838693206	5.753993431	5.570580564	2.273624968	6.042940435	2.729168413	4.657791408	5.443012803	6.103074927	4.700506846	4.389978573	4.061023414
Novosibirsk	7.912283065	7.731987932	6.535766857	5.682325338	5.571930553	9.10264744	6.387471924	8.762182136	8.80899614	8.067405181	6.448840494	6.64640849	6.083385176	3.765279519	6.200036207	4.290668064	3.896406908	5.003829499	6.786618554	6.640910753	5.9159485	6.061936456	6.180181734	1.345948604	6.773357612	6.043703511	6.107929444	5.624643552	6.270153866	8.098084989	9.03252049	5.142142146	4.994312987	8.60891452	8.936291391	10.8190192	7.53997346	7.317612186	8.299602871	8.296729273	4.644774847	8.260570258	5.516218876	7.309798059	8.006336563	8.046769706	7.556269253	6.558572971	4.746849695
Nukualofa	3.667491053	5.835415292	4.757161971	3.597490932	3.984556707	2.044809078	5.642317059	6.340078676	7.364641977	5.272394029	5.952768319	5.093319932	3.86923583	5.087121833	5.463034624	3.704991591	3.797607549	5.36562112	4.140619314	3.838242328	5.913830338	6.121743343	5.167357598	7.026324586	2.668410276	4.490036988	3.535014749	2.131097125	4.48582021	7.109130683	4.756967973	4.452171919	4.008324448	5.679506898	2.002679762	4.052394503	1.700879457	4.161573516	3.697966658	2.760974828	3.863045658	5.347528392	3.580038407	4.217408656	4.331683728	6.636306848	2.326248897	1.948423002	6.091868478
Ogbomosho	1.217837373	2.950309246	2.470429236	2.089734461	2.459180684	3.603388113	3.294409058	3.663908397	4.813333898	2.475615423	3.711995017	2.529899729	1.894758684	4.224796073	3.074002625	4.209459433	3.998375334	3.845637949	1.714043997	3.000591365	3.597956595	4.06288583	2.804346468	6.774452143	1.779097434	2.333731501	3.668110287	3.07883494	2.733770554	4.648838055	5.361812447	3.054860646	4.180127242	2.857119955	3.07195848	6.247264668	1.906363623	1.301433998	1.423339477	1.302463001	3.608060049	2.620512965	2.40267078	1.527115961	1.661921645	3.955901831	1.625760413	4.103151744	5.148768157
Omsk	8.022315211	7.747047923	6.554018207	5.782826603	5.645176602	9.255421661	6.379652007	8.779163587	8.764563958	8.108888962	6.419915801	6.700934885	6.167345386	3.774745248	6.206054914	4.453200262	4.016945292	4.98828972	6.832213607	6.759487965	5.93889197	6.01936887	6.231603756	1.229430652	6.855386586	6.09011974	6.153783756	5.768694496	6.284735279	8.047003426	9.195827722	5.208674553	5.0324257	8.640164344	9.061865026	10.96336506	7.671889493	7.388170669	8.399422011	8.393187118	4.696146865	8.323458159	5.618021029	7.382352557	8.10363659	8.021416726	7.688935141	6.696341952	4.776037932
Oran	3.271268837	2.53990978	1.707300292	2.237525714	0.872754047	6.139808344	2.183714269	4.426849656	4.483801045	2.5814334	2.188828701	1.545307821	1.203213853	2.192818149	1.44300534	3.257455329	2.790367732	1.570900898	2.151742766	4.18161658	1.701376688	2.257165819	2.005900272	4.646331439	3.223403143	0.681326979	3.738790613	3.301379751	2.05657235	3.855606608	7.31713311	0.781420174	3.609202541	3.864910817	5.554689112	8.496534905	4.254552083	2.575714844	3.957776244	3.978708055	2.611895172	3.797676644	1.443166163	2.028914539	3.216910709	3.417567149	3.462266804	5.21920689	4.401310981
Oranjestad	1.075067268	2.925798833	3.101921541	2.576573037	2.403636598	4.809016753	3.760910849	4.316686644	5.42076145	2.19028226	4.112216327	1.873475374	1.684395809	4.611964275	3.198797394	4.194051342	4.306680192	4.168756121	2.732195815	3.826100838	3.11308429	4.451002494	2.660709819	6.965355964	3.412999388	2.353231147	4.965572523	3.610503057	3.64494829	5.170543422	6.2075316	2.793809763	5.271878851	3.502172366	4.513480398	7.579151392	3.308039421	1.975504974	2.459716808	2.921737829	4.426378809	2.890306236	2.248639081	1.213433362	1.136186699	4.367008492	1.930688087	5.407022634	5.721998593
Orlando	3.025597577	3.848245566	2.49129592	1.648681853	2.363909893	3.855920233	3.126034454	4.33763275	5.133408195	3.823344181	3.526804074	3.301664406	2.315680249	2.914583689	3.120366519	3.310010844	2.705941434	3.076229275	1.918574761	2.557003504	3.774546562	3.650585203	3.038847313	5.261187901	0.873913874	2.524065151	2.230282255	2.273537483	2.209136587	4.801720964	5.180595408	2.816801449	2.410928585	3.840887012	3.349892491	6.07415367	2.00093301	2.423862041	2.856633791	2.437278486	2.033007354	3.723658906	2.311671869	2.894538496	3.376780838	4.386457554	2.743585869	2.705949626	3.89208038
Osaka	4.341674398	4.926689124	3.502913389	2.157474238	2.979254682	4.947345844	3.742048659	5.399202022	6.10286513	5.116296333	4.1420297	4.0913444	3.170948017	2.284751483	3.751974792	2.814784534	2.035485774	3.192161662	3.208548735	2.852130306	4.075083319	4.056157103	3.527470431	3.878956986	2.538089466	3.337176429	2.777366936	2.585302573	3.154434669	5.65353514	5.425125809	3.108171026	2.165754384	5.107780491	4.713953376	6.955096058	3.279539526	3.715628883	4.284362303	4.140036623	1.849995357	4.813360781	2.845364622	4.159209688	4.610973708	5.354502338	4.016800513	2.837637509	2.956552121
Oslo	6.106779617	6.856391792	5.694167911	4.373922724	4.077949368	7.096641194	6.000130419	8.150155525	8.572208608	6.751967483	6.12447953	5.449722707	4.515546568	3.519255823	5.572532204	1.840318183	2.216835168	4.61987549	5.751642699	5.504066626	5.253611004	5.918770472	5.318209664	3.27185309	5.462763492	4.86789723	5.162662665	3.43680096	5.489344548	7.907510824	7.61959955	3.750062934	4.371701865	7.726482596	7.058835346	8.924170164	5.750196229	6.039547858	6.76223517	6.619130746	3.752309954	7.189871339	3.729079167	5.75639236	6.360205431	7.621862693	5.368462024	5.004750873	5.153588827
Ottawa	7.125413572	7.308997962	5.853572332	5.023357927	4.795456228	7.709001606	6.029927585	8.358685877	8.402359429	7.43202239	6.046374659	6.274496866	5.369759727	3.19416314	5.84206382	3.135699357	2.657509964	4.482667481	6.01823689	6.010217501	5.879308076	5.719247983	5.945330992	2.098682195	5.599346589	5.415778266	4.650452263	4.204981376	5.406713453	7.709571396	8.21731246	4.509295258	3.583651823	8.068861897	7.476712941	9.114744852	6.334690252	6.647088041	7.462660752	7.123132326	3.40833129	7.821149489	4.679070024	6.581411117	7.368988976	7.660533484	6.42165419	4.938603134	4.844500675
Ouagadougou	2.568590572	1.405953638	2.147105259	2.832045004	3.370371926	5.664031392	2.053000772	1.500890966	3.020003833	2.132135377	2.706428553	2.126812519	2.82310988	4.506382574	2.174284655	5.740928548	5.267107466	3.76031303	1.714175442	3.553082413	2.714828797	3.16262075	2.008787877	6.988564203	3.212027459	2.574594573	4.852300524	5.078606711	2.87673884	3.073099918	6.371369086	3.743715664	5.158180566	0.848578086	5.12526767	8.273913247	3.942879745	1.258852244	2.295100473	3.180788529	4.575386749	1.186179174	3.668475985	2.201017228	2.159741112	2.151639154	3.960121877	5.970280426	4.707588969
Padang	8.799134343	10.60286847	9.455204524	8.932037651	9.31681916	5.064478599	10.32728851	10.42368324	11.15295408	10.06503822	10.51133675	10.42743525	9.298892271	9.874365767	10.42443053	8.877364152	8.784061499	10.12388285	8.871420321	8.523843413	11.24030983	10.66800478	10.42390462	11.46838899	7.165674036	9.669609683	7.098717195	7.398681922	8.92852571	11.10823408	7.643028764	9.808001632	7.806273303	9.920045922	5.044863457	2.029059117	6.540684721	9.109637741	8.260404447	6.996154298	8.366344008	10.01630353	9.077781198	9.360238263	9.438507705	10.90245975	7.630831166	5.424779879	10.53737807
Pago Pago	6.803059085	9.093936092	8.116490923	6.912112779	7.792574051	2.834779398	8.83479064	8.731493319	10.0955412	8.651368782	9.259659054	8.637823797	7.597098838	8.500368381	8.89861362	7.302924034	7.34407122	8.888004037	7.342373911	6.102414118	9.425936538	9.445714786	8.464564255	10.08423157	5.674528099	8.149692363	6.38328373	5.910710291	7.779711525	10.07068657	4.6486774	8.276141417	6.910817177	8.282272808	3.604763716	1.976453876	4.476524847	7.275521421	6.2255177	5.486511506	7.211200584	7.978956762	7.424809917	7.738937447	7.423852401	9.642749648	5.893954001	3.967021098	8.521142003
Palembang	5.019684174	7.028327563	6.0548717	5.403024145	5.882178546	1.573093564	6.947936519	7.005109	8.013932257	6.464749872	7.234280591	6.761664851	5.71409883	6.885764731	6.95934241	5.96836555	5.890815592	6.9817038	5.365319022	5.161215302	7.66944278	7.464949345	6.814277308	8.924160835	3.757658561	6.164777802	4.491862717	4.315420614	5.711543426	7.954664411	5.109015321	6.430840809	5.291082639	6.401899652	1.315948581	1.953278101	2.864430207	5.423623739	4.545445463	3.323597577	5.50022202	6.355743823	5.627490678	5.685102438	5.659517028	7.561642121	3.983070951	2.950251402	7.582970655
Palikir	10.16061704	12.05531429	10.92713998	10.26166524	10.79213481	6.265484973	11.74000021	11.70450017	12.56213333	11.55800547	11.97537951	11.86014797	10.74878033	11.26966348	11.87160816	10.23411949	10.16506159	11.59187817	10.30032419	9.653943148	12.64945013	12.12690452	11.78177676	12.72132522	8.577637523	11.14586763	8.567053176	8.817864972	10.40973531	12.5556532	8.318736773	11.27614813	9.204162974	11.26035221	6.446400863	3.335918336	7.850199963	10.48962835	9.551703173	8.4200596	9.795805508	11.29730343	10.52593246	10.82700698	10.79314396	12.33983666	9.058915827	6.706621767	11.66266601
Panama City	2.671218579	5.300915868	4.881009996	3.893872171	4.656199033	1.506146688	5.650981283	5.29693934	6.871374197	4.705540529	6.126137725	4.882390333	4.15588288	6.246701936	5.540065641	5.401493672	5.465836028	6.153303171	4.037002528	3.650084071	5.943690861	6.462124819	4.999939342	8.528115305	3.106755121	4.77469534	4.908926444	3.952192907	4.946718922	6.876375214	4.152349297	5.226760045	5.568898342	4.618812062	1.744560331	4.444351432	1.5882136	3.523747713	2.302564284	1.943772959	5.295906261	4.176918749	4.353991086	3.86263443	3.277998849	6.202256476	2.334595093	3.923840539	6.616995125
Papeete	3.328583712	5.722230345	4.854068086	3.464904847	4.357911473	1.306828752	5.591148191	5.811211672	7.221263567	5.277335634	6.060894808	5.062610576	4.049837443	5.486199343	5.506869692	4.432179235	4.464937936	5.720933712	4.059128967	3.164165423	5.901527303	6.282529072	4.978057305	7.480249318	2.654197176	4.687162027	4.10348051	2.98803587	4.71196121	7.089206821	3.718163048	4.861218482	4.57431719	5.228182145	1.770029622	4.060470762	1.043765854	3.850446566	3.031007862	2.495198935	4.421440716	4.761779633	3.971464847	4.2376069	3.960115632	6.523820341	2.522324148	2.435159611	5.856672528
Paramaribo	3.049983413	5.291321918	4.512712635	3.813359148	4.178357162	1.54298976	5.456188402	5.629492761	6.737035059	4.622685232	5.772571979	4.878336814	3.882236522	5.652523544	5.319734816	4.733189976	4.732987624	5.587598774	3.803741384	3.987742398	5.900031601	6.054911578	5.086652853	7.93881744	2.542597656	4.43067675	3.899327196	3.100683257	4.375228258	6.622893078	4.882827801	4.755761383	4.651245326	4.89480921	0.969741737	3.906914056	1.448846549	3.66367263	2.886320843	1.693664589	4.476210064	4.706725903	3.904409651	3.7599037	3.716947869	6.087522087	2.010455181	3.050417384	6.566766105
Paris	5.148734471	6.002414191	4.805457945	3.709679474	3.060315267	6.205261335	5.342514087	7.451929687	7.797257495	5.721694334	5.399901859	4.65357075	3.541358935	3.089400743	4.849639564	0.605775952	1.33609567	3.93714756	4.863387267	5.084917062	4.720571183	5.265373034	4.744397863	3.833436302	4.53354166	3.945402824	4.258969505	2.279052234	4.583018228	7.14464425	7.316276159	2.825619089	3.688508471	6.909610661	6.026302802	8.04134425	4.855606559	5.176250074	5.883621355	5.543714313	2.958339475	6.476715547	2.678662226	4.722465517	5.464341798	6.836694489	4.223535072	4.317937793	5.272452317
Patna	2.750294527	2.55889955	2.417707202	1.920776013	3.266868648	5.220975353	2.114111863	2.116932802	3.885637482	3.236333792	3.020596638	2.46648179	2.768606824	3.9021124	2.384702376	5.13719004	4.608299302	3.607508674	1.736488537	2.2426075	2.710586341	3.311659025	1.625443505	6.156018127	2.719603586	2.704701393	4.450719122	4.568946722	2.901295221	3.833749634	5.315659604	3.59665826	4.535667289	1.973827886	4.899323801	7.90117974	3.366310208	1.416543524	2.233523467	3.26768328	4.011635915	1.518921258	3.42047375	2.755479243	2.525456905	3.090289986	3.938798381	5.137358085	3.38795819
Pekanbaru	5.848210082	7.623276365	6.531972738	6.096786856	6.40034813	2.572615886	7.462571874	7.661541377	8.414714982	7.053966454	7.655694611	7.432818175	6.333998487	7.238722399	7.495889346	6.371951475	6.239010173	7.341428197	5.935145114	5.961794706	8.302641805	7.854221501	7.511682434	9.197358669	4.286762538	6.707159438	4.562524144	4.733600891	6.081640111	8.329774819	5.944722572	6.930552102	5.401669331	7.065121051	2.116621573	1.521510552	3.704799531	6.148622794	5.396261887	4.015100919	5.758567097	7.15653544	6.18864203	6.33855652	6.484403402	8.03993165	4.699816648	3.180490161	8.136067607
Perm	7.301293444	7.397978435	6.152238419	5.170677844	4.985525209	8.363778591	6.167857669	8.521483824	8.660706164	7.593453415	6.235572357	6.21825564	5.505299062	3.439106368	5.909186466	3.40676725	3.131244136	4.709384157	6.351330241	6.197519418	5.652964471	5.895320905	5.850496276	1.710438277	6.212271591	5.569515857	5.574118746	4.794022417	5.869485737	7.952752593	8.517227411	4.582717093	4.515956671	8.275217063	8.219194304	10.06319964	6.869485979	6.84596251	7.754787458	7.666943622	4.107234533	7.888883546	4.854054955	6.755935181	7.4561357	7.840965221	6.798045126	5.859627675	4.766994417
Perth	2.119068697	3.158836056	2.407336951	1.274755301	1.107022587	4.724760812	3.046626822	4.492687503	5.326320441	2.874827715	3.401972518	1.84913751	0.649454355	2.965068623	2.527843348	2.72938149	2.604960346	2.889693248	2.123411605	3.090551926	2.571176832	3.572849128	2.112883052	5.28055605	2.502907728	1.50147958	3.681515903	2.338474132	2.666777669	4.895051478	5.910994422	1.50151855	3.706747063	3.84110845	4.385501576	7.314123704	2.887800883	2.02738152	2.905325654	3.026795915	2.79417836	3.358690989	0.782415211	1.711039474	2.326404042	4.279076926	2.122063075	4.226133492	4.393562011
Peshawar	4.489403862	2.662811986	1.422096411	3.261184675	2.997173972	6.582985635	1.221380711	3.492382595	2.75300374	3.396555477	1.009000197	3.169904279	3.182486069	2.606184424	1.710784982	5.028723081	4.094612447	1.706872982	2.008746979	4.508695942	2.984431864	1.006126456	2.940714485	5.033729421	3.085244888	2.383439895	3.203011835	4.638618557	1.279742857	2.146424606	7.629784453	3.156928241	3.183938887	3.28475179	5.749446621	8.542690651	4.751842542	3.083422568	4.357332379	4.206410649	2.822208866	3.965202601	3.558373587	3.397453489	4.396044674	2.195866251	4.889032033	5.401978409	4.040368749
Philadelphia	5.792261855	6.059977419	4.445500959	3.853369771	3.591670786	6.167789118	4.855056552	7.035908521	7.075492744	6.089767756	4.864072137	5.229161806	4.158352141	2.307525589	4.726064568	2.47945902	1.575043708	3.410933396	4.528689085	4.915642573	5.114944052	4.627379773	4.985066736	3.056798245	3.875798433	4.184187157	2.79235907	2.807170269	3.869503024	6.443856363	7.225148553	3.516551377	1.79424398	6.661486388	5.757657043	7.546325187	4.779079223	5.270608307	6.00011513	5.423312756	1.734117065	6.574950909	3.525109117	5.245167104	6.107055485	6.379282372	4.995228198	3.400016949	4.419732646
Phnom Penh	0.800657089	3.486966471	3.287447899	2.373998796	3.098251475	3.28329513	3.957842001	3.908032247	5.451968961	2.999218235	4.480061667	2.918518051	2.430598617	4.892915573	3.73522698	4.547803701	4.504976586	4.626515985	2.4809615	2.825763658	4.010261459	4.837670854	3.111191254	7.307937415	2.417264564	3.034623887	4.429446306	3.451333134	3.612916371	5.368004188	4.803817763	3.644644791	4.901742348	3.153136787	3.073040343	6.179013145	1.799317887	1.688432499	1.041169613	1.615410982	4.332149002	2.555211887	2.896544674	2.04848895	1.396237926	4.593467617	1.630655813	4.352371381	5.41546514
Phoenix	5.025072732	2.598453831	1.888052998	4.132010878	3.444530972	7.444748005	1.702311695	3.845622124	2.312410207	3.343032995	0.85636523	3.422786437	3.672542269	3.234305437	1.957660999	5.657128855	4.780860327	2.013857771	2.727473782	5.521330075	3.190166767	0.847170704	3.48017243	5.519005978	4.011636645	2.748058912	3.962351654	5.36611605	1.943815994	1.47201951	8.672374768	3.52304435	4.004385125	3.617304694	6.521231473	9.350096177	5.650857384	3.69037247	5.051118028	4.866466393	3.596825322	4.473819583	4.091662321	3.700919693	4.852302763	1.85016306	5.468905689	6.385334671	4.969003293
Pittsburgh	5.938600324	5.959513886	4.401972083	3.865980229	3.577227343	6.669668837	4.667525277	6.984492306	6.955961247	6.095020795	4.664622118	5.107700986	4.168007876	1.921592618	4.532533892	2.618992471	1.664319423	3.153855804	4.572945715	5.011498369	4.828406206	4.374876209	4.809284792	2.379878019	4.171535651	4.113751674	3.186279853	3.224591105	3.888087315	6.288159139	7.506136231	3.400312535	2.106440013	6.661924691	6.264239977	8.185594569	5.156065519	5.320235197	6.183335502	5.750077028	1.877759669	6.563221688	3.568708794	5.29996528	6.18206612	6.244228578	5.302290458	4.001877045	4.118100191
Podgorica	3.737056584	4.41770434	2.875100719	2.237919706	2.181218154	4.389836173	3.600512667	5.314039381	5.719512284	4.278134873	3.77343535	3.694221065	2.487105991	2.405287546	3.448337144	2.445539443	1.724378446	2.822356135	2.656336248	3.446107152	4.046204909	3.776675489	3.59433504	4.595537577	1.783472235	2.674935097	1.799023407	1.554901527	2.404018614	5.236267989	5.935448049	2.49488414	1.702860849	4.78658191	3.851947301	6.273889126	2.76415558	3.296265982	3.878545521	3.22199975	1.187099374	4.706548309	2.086792327	3.343563817	4.11906292	4.950333798	3.007781019	2.52763318	4.228530498
Ponta Delgada	3.135292184	4.854117396	3.990137237	2.650372335	2.23050134	4.541149556	4.754223916	6.211928636	7.003497736	4.282734058	4.977520596	3.481467673	2.242795765	3.757086062	4.208374998	1.709412068	2.318710206	4.057323654	3.743099629	3.9852926	4.132391223	5.069616241	3.818202583	5.537321423	3.405605448	3.053340666	4.101794848	1.461452032	3.999967559	6.525595312	6.076543391	2.402775326	4.078767884	5.516452183	4.423522896	6.860368921	3.210453319	3.660765894	4.048047157	3.78867201	3.265667826	4.949059271	1.575000071	3.117586067	3.570435747	5.985328936	2.089341805	3.872551781	5.445474324
Port-au-Prince	1.261381528	2.760639659	2.216922903	1.795088406	2.029734741	3.930954119	3.042284735	3.710650892	4.7537898	2.31490568	3.445187167	2.157678017	1.442068461	3.863379311	2.741947701	3.887650191	3.670275278	3.487652671	1.547199529	2.994076657	3.211034363	3.773247963	2.478693834	6.40753148	1.844853602	1.925580207	3.594143265	2.893144651	2.521590741	4.517492523	5.553014619	2.614584216	4.010215685	2.91972245	3.419689095	6.56181531	2.152200926	1.198338199	1.729227172	1.711606422	3.346698904	2.643625898	1.984776085	1.239601299	1.626070745	3.828994359	1.650605425	4.159103681	4.931951059
Port-of-Spain	1.342392224	3.720595732	3.288961434	2.622828375	2.548729226	3.480830265	4.214715235	4.778758085	5.822216674	2.908324982	4.517953913	2.937800883	2.048122502	4.630901792	3.802268884	3.813230575	3.922867018	4.359421825	2.742494503	3.630849674	4.094322984	4.82859175	3.472344794	7.037235804	2.565047036	2.770365273	4.101419489	2.678706186	3.499696908	5.583008973	5.61359115	3.095129457	4.594635086	3.930138889	3.103532929	6.10151253	2.154050014	2.309948226	2.241402748	1.887012095	3.941881092	3.527423569	2.263156636	1.843449631	1.979268522	4.903683271	0.51660524	4.178228975	5.886634152
Port Elizabeth	3.528448	4.188722904	3.047289446	2.577744745	1.217010842	5.298598985	3.858023748	5.835650127	6.083313854	3.753976347	3.858921426	3.029861125	1.759651241	2.582049731	3.286406876	1.597732881	1.539443163	2.726203956	3.136430731	4.347541746	3.474791926	3.872505449	3.440970234	4.654558699	3.114148757	2.153428652	3.245752737	1.601547786	2.931345677	5.481425157	6.956088589	1.278352751	3.125171669	5.16502381	4.823019271	7.384067372	3.715563587	3.486567783	4.334931652	3.875728832	2.166060656	4.931828798	0.922247742	2.807217783	3.830989532	5.104275776	2.710169671	4.061482303	5.0844823
Port Harcourt	4.192590498	6.498307619	5.750196398	4.834283828	5.583603229	0.486963779	6.553478317	6.320629513	7.690022309	5.96579174	6.968201934	6.169548734	5.257809676	6.785495418	6.551373045	5.882278525	5.867786663	6.848548586	4.941216507	4.378026099	7.122143573	7.245430041	6.174824636	8.901737694	3.511518172	5.794508014	4.825892665	4.289542776	5.575571632	7.690495318	4.189125153	6.147686548	5.550978555	5.731317929	1.099141385	2.853965594	2.167443376	4.745506512	3.638214202	2.79841266	5.577702218	5.490197448	5.288523123	5.140604436	4.811788727	7.16472532	3.459089422	3.278333274	7.141185732
Port Louis	2.878784308	5.259442644	4.42287185	2.744929167	3.830535419	2.058139748	5.066747308	5.410191291	6.899496044	4.90593347	5.596497266	4.4556232	3.480517422	4.94144569	4.953386576	3.957867281	3.988121934	5.225296739	3.622962728	2.48786764	5.225911826	5.80347298	4.290048363	6.907587011	2.416908759	4.159627642	4.026695663	2.695463792	4.357431981	6.731795939	3.578276265	4.298115648	4.343769886	4.856785571	2.415642527	4.865148908	0.871606886	3.343384843	2.683822462	2.51115494	4.052246353	4.25264532	3.413964353	3.792592576	3.464709242	6.125839089	2.293182898	2.58909975	5.194060263
Port Moresby	1.730802725	4.348240325	3.863641524	2.531513364	3.516856724	2.432620048	4.528243488	4.52952043	6.134140404	3.918221644	5.076447682	3.694037984	2.966898938	5.054583224	4.376289148	4.409755363	4.410191106	5.022579749	3.006437149	2.529249969	4.658019959	5.37910456	3.694930176	7.312402666	2.317427473	3.631146736	4.303769205	3.175028774	4.008444056	6.042799045	4.043854439	4.051196115	4.757002012	3.876615326	2.489623849	5.425625034	0.991834684	2.430834192	1.544689563	1.736742888	4.317925682	3.251532127	3.199426862	2.89511464	2.328389282	5.333335977	1.738472933	3.626593846	5.382287359
Port Vila	4.964427449	7.178131337	6.133235179	4.84219814	5.707659815	1.545096123	6.85541274	7.066621658	8.368959359	6.773654715	7.282159583	6.608641899	5.527897869	6.449179147	6.865312336	5.325642802	5.319014984	6.838724442	5.380443246	4.280113015	7.356275315	7.453278885	6.437451137	8.161865815	3.718327047	6.088099161	4.593785351	3.905296285	5.819674187	8.253245413	3.884312652	6.1795524	5.059233422	6.568663236	2.216298675	2.876042017	2.521283082	5.353061398	4.508251536	3.770191866	5.215147962	6.222511386	5.337253133	5.784453688	5.589364223	7.799796674	4.022080942	2.179927513	6.683441312
Portland	3.843987017	4.424564204	3.177311023	2.098134053	1.661874827	5.417973445	3.672996333	5.722053944	6.165980612	4.318304149	3.852060749	3.19907824	2.09185009	1.91887638	3.251066086	1.399940113	0.905146234	2.596081138	3.17046744	3.723249175	3.302109271	3.780819955	3.152441249	3.78103354	3.066323321	2.416154777	3.239007911	1.850352462	3.02470366	5.575214395	6.447525495	1.57808818	2.773705454	5.214418445	5.098303917	7.585356689	3.704851883	3.548913364	4.411508417	4.21843845	1.818042421	4.857153968	1.387932146	3.319784843	4.090126597	5.208372056	3.315708016	3.785641304	4.03778839
Porto	3.144018048	4.536102982	3.469523264	2.06721096	1.83911784	4.496950576	4.170726552	5.76709129	6.507085153	4.153607204	4.424078136	3.247600897	1.950296978	3.038675319	3.712730959	1.50154224	1.70790258	3.44603184	3.220797206	3.495290927	3.757395555	4.480240432	3.386475168	4.928928219	2.830813612	2.646268388	3.464651869	1.160729253	3.397889548	6.015970875	5.856575561	2.034757569	3.342348365	5.1404309	4.293043526	6.798668766	2.940144261	3.314992056	3.836042779	3.574305664	2.521826953	4.652271475	1.239743418	2.993055611	3.542289245	5.52566636	2.298635206	3.418398735	4.718265097
Porto-Novo	0.960937908	3.735811188	3.440132072	2.413344764	3.071200983	3.095189895	4.161755039	4.243483001	5.724661613	3.183172285	4.654706493	3.067177791	2.43994605	4.894709596	3.905059873	4.344535425	4.36310823	4.688241977	2.662369411	2.894656805	4.158154212	4.992345935	3.290354351	7.271044103	2.432268591	3.113382432	4.376195048	3.21284534	3.712421041	5.607706588	4.763232561	3.615411291	4.845077182	3.486222322	2.929421039	5.992765626	1.65610219	1.956542114	1.354709988	1.653582386	4.27484585	2.887110786	2.807055148	2.167455278	1.62494674	4.855909664	1.346753766	4.165242505	5.512562323
Porto Alegre	4.167456981	5.462846453	4.044094469	3.511666399	3.214769996	3.632798551	5.011996478	6.380044877	6.781403698	4.963320436	5.085928311	4.796665014	3.452984233	3.931502916	4.802145892	2.876054884	2.662910238	4.215289212	3.751570559	4.403777395	5.433777569	5.152462266	4.955380669	5.883317251	2.420727145	3.819735963	2.163917095	1.308691559	3.543178395	6.357994032	6.116386226	3.600302728	2.593550819	5.717552049	3.029117074	5.003050053	2.71580018	4.224375607	4.361285008	3.184999221	2.501412292	5.668997431	2.975816471	4.029701528	4.733719002	6.078423538	2.779548835	1.932475163	5.783869371
Prague	5.381803421	5.966401117	4.922146043	3.552771647	3.361546944	6.858689129	5.119718359	7.245561473	7.744223252	5.962192919	5.311602674	4.527511188	3.73614092	2.867561318	4.678606991	1.759667719	1.938081034	3.910892842	4.982556218	4.798605086	4.248356232	5.12528249	4.331590657	3.038574981	4.939287046	4.062339188	4.92120331	3.283089115	4.832771397	7.10023748	7.221618166	2.993867398	4.154870716	6.855827182	6.789813107	8.969142879	5.308022418	5.212702549	6.042411511	6.088449166	3.374681059	6.28222257	3.048456518	4.990970601	5.553293252	6.760164435	4.913202958	5.002685096	4.384162988
Praia	2.07466258	2.810017424	3.444242189	2.538153112	3.223253451	5.811587586	3.429970882	3.595411874	5.213274644	2.913975161	4.079413922	1.735192113	2.494684677	4.754152437	3.030773851	5.006449997	4.969712358	4.408376357	3.051548668	3.36204274	2.392552336	4.389132013	1.766782149	6.821422976	4.139211886	2.867196978	5.85546149	4.789284782	4.170355009	5.058439323	6.001602993	3.412182729	5.919953401	3.138353518	5.711419439	8.796463024	4.134427698	2.074166129	2.757912555	4.03094569	5.063982941	2.011200012	3.170832904	2.329540357	1.534957383	4.149794949	3.579792303	6.267347439	4.834755795
Pretoria	3.489801976	2.85054814	1.839710261	1.516435291	2.006464959	5.886238346	1.621946968	3.737250837	4.280460334	3.41139011	2.194207856	2.153911481	2.009550393	1.901899395	1.531393148	3.685421589	2.965990454	1.852050949	1.85504303	3.049599036	1.843253897	2.198924627	1.470544704	4.242254337	2.775811479	1.698029272	3.575421997	3.623423313	2.065758443	3.791714596	6.352870424	2.06762791	3.256731129	3.469393199	5.440566021	8.313392155	3.892538999	2.350774619	3.626566344	3.967851404	2.482915476	3.290467437	2.289599116	2.78387013	3.408907238	3.348047166	3.974909231	4.762977482	2.822532464
Pristina	5.734949955	5.882895562	4.468137252	3.821746281	3.232445572	6.807439982	4.805061703	7.192967154	7.205024034	5.892489821	4.773358157	4.817547632	3.859274235	2.027978159	4.485385456	1.897397973	1.219088559	3.167963079	4.686761409	5.192966022	4.57002772	4.508001414	4.685607582	2.450742919	4.454612746	3.908289139	3.694373002	2.984346965	4.086970197	6.497944791	7.731057484	2.937983284	2.785875024	6.789111199	6.450977294	8.484259927	5.276796276	5.30183794	6.217328901	5.845133793	2.207805257	6.578255734	3.145731015	5.059134919	5.968457218	6.373861713	5.041063859	4.407003299	4.525921833
Providence	5.636677899	5.82691856	4.154232996	3.974810615	3.391635721	5.958540162	4.751052337	6.927554812	6.763721656	5.740507934	4.633946338	5.146810959	4.011021053	2.451047092	4.601666642	2.627857081	1.727286348	3.228975595	4.298992478	5.174006684	5.182583771	4.431834666	5.076326214	3.694288426	3.594164224	3.975801438	2.151141894	2.582167285	3.485760894	6.12457875	7.497168457	3.397788661	1.344922813	6.473241906	5.373120828	7.172275012	4.633800098	5.134095784	5.862500907	5.050119012	1.409251793	6.539101623	3.398748897	4.976319281	5.985182467	6.110056746	4.706852593	3.281744687	4.973704887
Puebla	2.987802765	2.904762231	2.109030115	0.938593949	1.909600169	5.505564376	2.046233362	3.744763043	4.642469811	3.323181234	2.690756466	1.910425022	1.701196465	2.343437924	1.834932569	3.503776867	2.96595025	2.384124105	1.88146961	2.598141691	1.840560767	2.773973119	1.17279007	4.573062938	2.69487719	1.712995021	3.815136359	3.401826048	2.429159547	4.2230039	5.88367304	2.033726881	3.568117626	3.413361697	5.178442802	8.08779737	3.512094923	2.036941838	3.210375004	3.719383707	2.754123106	2.973894168	2.021986903	2.517948658	2.922020312	3.654304492	3.551372038	4.63148811	2.942304752
Pune	2.077178067	2.051210743	2.095121165	1.680845545	2.683436179	5.141165137	2.073946854	2.413056546	3.950385233	2.516344674	2.862580738	1.684745637	2.075732467	3.805893172	2.025704713	4.755331554	4.34666508	3.38303353	1.463009681	2.568209829	2.25089734	3.202036333	1.191205272	6.183649788	2.696724436	2.103613451	4.436022693	4.210432995	2.725287609	3.813077125	5.615803766	3.037033539	4.576494547	1.950361776	4.781311681	7.895228696	3.260507787	0.764930837	1.996814054	2.999992104	3.903503061	1.370249181	2.831575509	1.948452347	1.79158899	2.988701581	3.352766697	5.196097019	3.904848246
Putrajaya	4.436438161	6.309805317	5.277469088	4.791230993	5.040583132	1.816391557	6.248352103	6.555881749	7.380900834	5.693811524	6.464894677	6.022903802	4.924193421	6.128170986	6.200967038	5.23635115	5.13661338	6.16020542	4.662283659	4.877905533	6.941728946	6.68935446	6.170218643	8.260941559	3.093319735	5.348814297	3.741776715	3.539929145	4.916918398	7.251832528	5.418217013	5.589960247	4.588938658	5.885201967	0.969866028	2.751635012	2.438305736	4.80490058	4.128653964	2.70737725	4.722830834	5.896979906	4.813898094	4.916889516	5.084071255	6.875846757	3.254998732	2.618207749	7.163628206
Pyongyang	6.132710495	6.325082492	5.185806349	3.73246703	4.879303931	6.857663227	4.841092493	6.352650426	7.199985122	6.881616946	5.368828924	5.484586095	5.017173919	3.3936025	5.016009984	4.459300253	3.803244902	4.535601708	4.9752691	3.711111163	4.941528395	5.156267248	4.514594205	3.34663531	4.715477727	5.06672212	4.910401434	4.856123414	4.985557059	6.784949923	5.951359914	4.791426507	4.023440417	6.402626953	6.870074829	8.853885816	5.292160564	5.339734998	5.946631796	6.284909572	3.871434722	5.937461945	4.788115888	6.02940317	6.221328813	6.544844808	6.20995937	4.756260397	1.743805695
Qingdao	4.868958712	5.244509098	4.246100455	2.544641453	3.375996844	6.381517839	4.091268457	5.900819289	6.741576871	5.597856159	4.571300847	4.025571376	3.511635692	2.479023019	3.933823126	2.972876828	2.553626894	3.55549484	4.11540087	3.329938219	3.558998273	4.411630435	3.292795456	3.089294419	4.160866655	3.714849845	4.594690028	3.695312343	4.223801936	6.231829411	6.039289248	3.183407536	3.816972828	5.724906754	6.357587257	8.71571478	4.637585504	4.316575663	5.115465767	5.501643724	3.16973037	5.103911462	3.191851244	4.659674199	4.939751111	5.844732613	4.913399481	4.652387419	2.411053082
Qom	4.493039876	2.453547208	1.579725819	3.2643847	2.541420502	7.1482173	1.280030595	3.989395712	3.238591405	3.157633169	0.757898576	2.596824376	2.818939194	2.264481802	1.141475673	4.669129461	3.853119886	1.076513821	2.414532908	4.858340551	2.131579594	0.481073764	2.579875242	4.595164871	3.747814082	1.923761275	3.867970036	4.646812624	1.802345058	2.472422172	8.132162742	2.480624065	3.67238677	3.709156353	6.393271631	9.288462955	5.233270257	3.249863992	4.7311416	4.740248722	2.99370639	4.144017659	3.161618735	3.18691498	4.316655217	2.401181741	4.923569583	5.972120099	4.201554535
Queretaro	3.241511885	2.337585307	1.604318502	1.679725397	1.817303716	6.050501141	1.399113442	3.545272198	4.037270638	2.908661953	1.946576318	1.577665963	1.72594136	2.231407313	1.04596928	3.860790201	3.24768671	1.847293263	1.74307425	3.33458332	1.295091353	2.037231116	1.077636936	4.60362761	2.995482508	1.303787748	3.89033892	3.805936251	2.071451263	3.538945615	6.636847025	1.871418497	3.679972918	3.205073388	5.571850831	8.551092465	4.058484627	2.112079133	3.531062885	3.943628301	2.837284893	3.035466123	2.180621441	2.374655873	3.075686336	3.010179942	3.872037846	5.173474247	3.313907802
Quetta	4.768225171	2.79833852	1.831245919	3.364994625	2.760855563	7.271384982	1.416900254	4.138149377	3.361028657	3.539105234	0.986603585	2.918072368	3.075197674	2.099338535	1.449173775	4.713706173	3.832970359	1.05449376	2.606641078	4.889501432	2.356470752	0.538367687	2.763590477	4.332990344	3.824647244	2.217712019	3.818764797	4.734374273	1.915749638	2.596205924	8.163502208	2.675014217	3.532670816	3.927537287	6.525938147	9.360632874	5.353181957	3.488463709	4.939715415	4.938363162	2.917146266	4.359672631	3.355677474	3.519685812	4.608596754	2.616261034	5.162885411	5.943410348	3.994341207
Quito	3.372999809	4.739461936	3.770260869	2.350535625	1.976589218	4.896839118	4.419749874	6.084210392	6.809002325	4.340571522	4.652665324	3.327114287	2.113389992	3.163740851	3.894427874	1.268139135	1.760790436	3.609196557	3.590595305	3.803296877	3.775599495	4.688120976	3.516490305	4.861984089	3.345240153	2.827366027	3.908009387	1.49496552	3.752884206	6.288971253	6.134490004	2.035400205	3.709756576	5.460706332	4.751573147	7.205541691	3.397106692	3.623337973	4.190823797	4.02270415	2.839693266	4.906898866	1.342884173	3.195255488	3.728037286	5.789008751	2.571165721	3.848745178	4.89097858
Rabat	2.558453787	3.426094791	2.953446927	1.851993007	1.377404689	5.453007762	3.423195509	4.98090748	5.770404021	3.144963721	3.732848402	1.811347232	1.082900987	3.151814021	2.763664639	2.676145204	2.774379159	3.122338771	2.85185448	3.618335213	2.361173939	3.858534467	2.212397016	5.182775247	3.430192614	1.824013833	4.437402207	2.804723526	3.310918888	5.288318054	6.407049784	1.412031832	4.325724477	4.36415356	5.2097736	8.083605722	3.69734391	2.635141393	3.568067521	3.867877657	3.322256825	3.748226227	1.019508068	2.097945495	2.627421483	4.656061248	2.659669446	4.952999428	4.626680821
Rajshahi	2.479505742	3.682789437	3.279906484	1.766682996	3.567783877	4.063428201	3.335635408	3.167387929	5.118029848	3.962494693	4.161624112	3.214632758	3.022738281	4.347897959	3.476977523	4.842438777	4.48217772	4.370151581	2.384777335	1.075920316	3.683181342	4.418541979	2.513683895	6.464995402	2.39475278	3.337814931	4.409530307	4.071540559	3.550786532	5.08198671	3.966566885	3.970730379	4.546189844	2.917492191	4.03055126	6.87563111	2.317869604	1.866788064	1.718591107	2.829849303	4.115679322	2.136393342	3.468651016	3.141724765	2.545052282	4.366451804	3.407046857	4.271066752	3.610394061
Ramallah	3.001075227	2.839975593	2.160841165	1.478957154	1.289649026	5.855526805	2.320586396	4.272558032	4.874586982	3.03595276	2.703656656	1.486413921	1.203993479	2.270737014	1.74881306	3.109871174	2.724513532	2.159437362	2.216623537	3.371625572	1.481658045	2.769177962	1.388040362	4.50176614	3.144449113	1.262136488	4.025057872	3.245672954	2.545467868	4.351284017	6.542462729	1.235916179	3.780717736	3.811745689	5.481458669	8.414591298	3.911851076	2.339146868	3.613614085	3.977754264	2.800139868	3.400552454	1.44693265	2.229197077	2.92588961	3.794427981	3.400525266	4.997530033	3.681436546
Rangoon	3.039894009	5.235727045	5.066513983	3.543549282	5.158837351	3.113248616	5.310522876	4.39222225	6.659815767	5.191634786	6.084692331	4.811629844	4.53132167	6.271094508	5.398056873	6.040567077	5.949721807	6.320078962	4.102024811	2.244265637	5.53746053	6.398797091	4.379937868	8.297772471	3.60959528	5.059689773	5.721822616	5.005659943	5.303333827	6.784828831	2.627630571	5.628662764	6.067054124	4.107286772	3.636976929	6.050321463	2.419811619	3.343294027	2.072048314	3.187083958	5.761632705	3.219064669	4.901145345	4.379566604	3.277063791	6.016056829	3.798339049	4.717131351	5.373308314
Rawalpindi	4.254731292	3.099105648	2.161907887	2.813785937	3.555756294	5.984326022	1.634499976	2.803125304	3.225008807	3.952066535	2.257531482	3.44700332	3.483588115	3.150612718	2.361308484	5.308557517	4.417947352	2.829003616	1.99669247	3.380705892	3.283033351	2.352066764	2.716090682	5.349133978	2.741686625	2.996961496	3.53619639	4.788505076	2.159848579	3.008274628	6.393253025	3.801343858	3.48641481	2.86368205	5.370539414	8.114919046	4.16553079	2.763151847	3.718820757	3.953849098	3.268753163	3.290328017	3.917018633	3.702925345	4.160596001	2.766360282	4.902529187	4.999323394	3.06451106
Recife	2.058911194	4.650980787	4.002221186	2.822189295	3.358839461	2.277613451	4.841162144	5.177299662	6.487437611	4.030008267	5.256009644	3.90783185	2.935669957	5.010881699	4.593989278	3.973666015	4.08696164	5.0055654	3.271595362	3.179334487	4.917638662	5.530584858	4.096684455	7.24978183	2.392199029	3.655854631	4.049852792	2.596442831	4.040792204	6.31260104	4.568404641	3.895084356	4.553710537	4.444348085	2.213886207	5.069114458	1.14045045	2.891010777	2.272983136	1.809114594	4.113319128	3.949187988	2.97764164	2.962569786	2.74500406	5.666703018	1.142490393	3.308840416	5.814320576
Reykjavik	6.40015195	7.733069557	6.687258294	5.208865411	4.845831415	7.002937028	7.188479254	9.107426365	9.702873127	7.362094786	7.321156095	6.219124605	5.17412171	4.976716292	6.669780943	2.316813762	3.258377139	5.892055892	6.638941551	6.211843874	6.307779628	7.197698075	6.291556665	4.99868369	6.165003094	5.739562905	6.022793541	3.66047054	6.520945439	9.074934831	7.78995762	4.616071742	5.468590473	8.565254811	7.133913862	8.691487875	6.028210623	6.742473961	7.2106303	6.979677127	4.872750872	7.913730509	4.342535081	6.288773044	6.751400966	8.700028616	5.378024129	5.335484257	6.568012955
Richmond	5.594128268	5.590586037	3.894670124	3.771436032	3.374395417	6.030208262	4.36826671	6.551717919	6.382621699	5.643305661	4.288639038	4.996444995	3.962362177	2.102967988	4.311225531	2.938722103	1.892230143	2.940735994	4.042098097	4.907354028	4.936194936	4.061881371	4.803455272	3.438086829	3.41676601	3.839202136	2.015892425	2.87546907	3.210519482	5.756812676	7.349079937	3.383486482	0.956291525	6.169492842	5.436896409	7.336149677	4.598162378	4.932017566	5.71216355	5.000924785	1.163615268	6.270577191	3.448476014	4.918342806	5.895702736	5.768054427	4.848456558	3.351413224	4.470711071
Riga	6.209879232	6.862516011	5.710913506	4.381872263	4.159378028	7.270034365	5.945126805	8.113700237	8.536533344	6.824575882	6.085578501	5.465329549	4.591974312	3.44167804	5.540931965	2.079534586	2.326200418	4.587362409	5.779591513	5.48340918	5.189070468	5.861909968	5.270086629	3.007616987	5.542673711	4.907335871	5.253054164	3.653796366	5.516893143	7.870323252	7.650541543	3.809101712	4.411418323	7.727688333	7.235102622	9.133640288	5.87466041	6.076187705	6.833463946	6.749165485	3.796805377	7.185243362	3.839706205	5.845435899	6.434517042	7.593789509	5.557359279	5.144443232	4.949299896
Rio de Janeiro	2.130447515	4.040080915	3.096390074	1.831209397	2.27923657	3.219944553	3.910200677	4.826825469	5.874264859	3.600069806	4.293329198	3.153501762	1.987590938	3.766635214	3.633952887	3.024561718	2.948732237	3.84133939	2.480450118	2.789516241	3.985412576	4.497633502	3.256060169	6.0377366	1.719142557	2.667344822	3.20991294	1.781472909	3.072122901	5.569842959	4.98322763	2.793647706	3.521619125	4.142412041	2.923113535	5.776673859	1.477715236	2.398798932	2.469329641	2.071267161	2.949493277	3.72546849	1.913360571	2.441270179	2.682944798	4.992900683	1.374767142	3.002711359	4.865153631
Riyadh	3.754957907	0.817828168	1.602553792	3.541530748	3.185715652	6.872759896	1.340781775	2.541700165	2.050401619	1.987982522	1.356612545	2.205090151	2.998514562	3.960306812	1.362332009	5.771592023	5.148807325	2.819712938	2.08867317	4.823110208	2.34344318	1.845622977	2.436162081	6.418162523	3.838633352	2.246170086	4.715988476	5.364447167	2.354812292	1.676258764	7.912043903	3.385402578	4.918073539	2.1507488	6.10229778	9.202838316	5.071379886	2.47241734	3.854158733	4.157178393	4.295158752	2.916666606	3.74047179	2.571644017	3.396632217	0.889941309	4.71665167	6.577776766	5.033130619
Rome	3.401062362	3.744284348	2.600957661	2.07023445	0.824046919	5.490026891	3.242669795	5.327224298	5.622652593	3.532178743	3.323560504	2.545472984	1.407118918	2.03956921	2.684878286	1.897272514	1.546020404	2.20148354	2.720311222	3.946651375	2.817477078	3.317059408	2.795623054	4.263131481	2.965613568	1.680431947	3.264203223	2.052874816	2.571088938	5.016996278	6.797364861	0.773631609	3.021178981	4.734176188	5.033407682	7.72209041	3.728149788	3.101012167	4.118897422	3.892789015	1.977009338	4.478321273	0.708593934	2.606137307	3.598170232	4.620362516	2.967608041	4.224114951	4.429936
Rosario	3.554951693	4.211753909	2.875325975	1.589540469	1.810740524	4.892111471	3.347210131	5.196527917	5.802717141	4.200618538	3.652019701	3.156530581	2.06337254	1.97138752	3.086241532	2.019259493	1.375950871	2.608366913	2.687330064	3.063518546	3.320100077	3.623364573	2.914914544	4.044091216	2.380005512	2.361024887	2.812101673	1.854184871	2.672094647	5.28890953	5.838713962	1.947802297	2.419789427	4.731072106	4.567145156	7.103316202	3.10199895	3.110029649	3.874974216	3.699055116	1.592245128	4.400695119	1.60482942	3.181838687	3.825084686	4.903659474	3.145577162	3.265374427	3.590529152
Roseau	3.00529389	5.35567412	4.502109772	3.436919997	3.993806425	1.495242757	5.370550221	5.680409805	6.898549181	4.775953048	5.748596931	4.759394651	3.704040101	5.347371653	5.225343034	4.288441992	4.327640329	5.436059951	3.768092533	3.523697231	5.698826735	5.994189097	4.855860554	7.504163446	2.431639373	4.324232637	3.829889531	2.718997317	4.361513529	6.743635764	4.429892274	4.533768696	4.428545151	4.997639924	1.415238232	4.090357739	1.05784507	3.604701777	2.880250481	1.998986123	4.220670809	4.65623856	3.643732832	3.782793987	3.676688109	6.191180323	1.952124123	2.634770932	6.116333387
Rostov	5.338235696	5.534662868	4.215504284	3.511221691	2.818009385	6.672942407	4.575114286	6.947106795	7.026498282	5.501875169	4.562756704	4.376458504	3.432362831	1.947662382	4.174932388	1.553860698	1.007053829	2.981178862	4.435289386	5.000741739	4.163638997	4.331000734	4.314449002	2.696842746	4.328981662	3.532604618	3.794415653	2.782469377	3.927497061	6.32191778	7.614031575	2.480043593	2.99297032	6.509199604	6.332055684	8.50628853	5.091137778	4.970293275	5.917257014	5.617691523	2.23525316	6.243016062	2.700565632	4.651045543	5.552312879	6.134119396	4.690375382	4.506750529	4.506930513
Rotterdam	5.212579787	6.281013617	5.076345132	3.796214227	3.347513806	5.998263515	5.622689517	7.623390831	8.089126481	5.981411012	5.732605257	4.913715673	3.762780201	3.410679638	5.159598705	0.709366558	1.556018547	4.304480778	5.051524657	5.014169195	5.027395705	5.613938878	4.95669022	4.076516426	4.577650401	4.236913498	4.365297567	2.220317416	4.841247376	7.465816423	7.053790472	3.173517629	3.814938729	7.083778092	5.90702068	7.798246659	4.749527828	5.315980516	5.907372191	5.566978563	3.16368984	6.597384228	2.904617641	4.927609986	5.566929932	7.133931533	4.222796548	4.101256985	5.347611805
Sacramento	3.593792419	2.399762159	1.360912625	2.178769891	1.557766257	6.296716694	1.435157705	3.948880961	3.94460587	2.853852527	1.565072064	1.821134263	1.770026517	1.857646874	0.918512389	3.720085947	3.025383123	1.142367332	1.876290945	3.951451016	1.567488104	1.572232962	1.767533322	4.386201939	3.089433067	1.05770525	3.580631542	3.706563393	1.692839545	3.316137807	7.211729138	1.535761946	3.365183918	3.543449721	5.689332504	8.622603118	4.341993711	2.522106464	3.971814814	4.086496322	2.486370652	3.604754937	2.092364582	2.44768256	3.483478121	2.943292627	3.973003543	5.219116752	3.75964999
Saint George's	2.680322834	5.170727069	4.414035935	3.240423409	3.876571908	1.626837126	5.248449566	5.495904512	6.816796706	4.593097288	5.665163618	4.522897021	3.520343386	5.322449915	5.08054689	4.262527577	4.337663451	5.392635632	3.652867347	3.313820622	5.483585842	5.92505897	4.620215895	7.494419909	2.462600298	4.184383623	4.021465443	2.769914898	4.348948861	6.671784951	4.290609791	4.41441152	4.576629318	4.80902304	1.68168023	4.410007804	0.940503767	3.375997483	2.605456011	1.937178071	4.289783401	4.379463389	3.506829516	3.572340622	3.35296471	6.07243086	1.746252892	2.905316827	6.00437108
Saint John's	1.855116096	4.323723383	3.710227608	2.67158979	2.739483763	3.125127622	4.616282107	5.285340251	6.377408902	3.576826132	4.938761286	3.403090444	2.344329707	4.651919145	4.219989809	3.450321546	3.669277423	4.58106484	3.144528945	3.542390505	4.454329549	5.199338953	3.805988664	6.90693479	2.616414054	3.141812589	4.041868356	2.237199516	3.807583792	6.109740529	5.30063625	3.244669863	4.47505131	4.488304862	2.915132328	5.735416122	1.910312862	2.790740159	2.597051522	2.165028473	3.865604193	4.000632441	2.315804108	2.452387975	2.516483548	5.464801649	0.397692089	3.708014753	5.866496372
Salt Lake City	5.25354385	4.143467595	2.778090975	3.528923469	2.545215289	7.206380991	2.919722592	5.623876111	5.005305297	4.458400331	2.578884721	3.666116125	3.20279538	0.948781694	2.687276647	3.507224921	2.548121183	0.988021959	3.41143057	5.192675747	3.215461879	2.207464143	3.614182397	3.059245988	3.96322949	2.638648717	3.276287016	3.883011685	2.453131889	4.21441106	8.297742242	2.269080231	2.631458723	5.288342917	6.516704057	9.052222728	5.390748046	4.311516469	5.615441676	5.309151564	1.926123033	5.494279173	2.98425771	4.081995351	5.283973514	4.266779859	5.084162624	5.285042664	4.205754762
Salvador	3.578550628	5.980313447	5.099751188	4.058541235	4.477193319	1.361026088	6.015209055	6.362263515	7.514724806	5.320448449	6.346126718	5.356365704	4.244072331	5.818530139	5.843347914	4.485544468	4.62419134	5.951053608	4.41367054	4.133765648	6.309369064	6.578117523	5.507193894	7.880204865	3.026029049	4.883985465	4.143255343	2.902813996	4.910924136	7.346699589	4.67840673	4.995847553	4.761460148	5.66352702	1.451579465	3.616619152	1.735073011	4.27747286	3.533427629	2.558461781	4.612949257	5.3341114	4.093938015	4.340496162	4.268249071	6.82127547	2.315233375	2.674803152	6.696648354
Samara	7.28100001	7.16079433	5.852642263	5.10450252	4.847200602	8.366194063	5.847690298	8.274424314	8.255357772	7.40742868	5.858549788	6.107298401	5.412437999	3.064509431	5.638663481	3.524834605	3.040005531	4.327690263	6.110080706	6.187826016	5.507060692	5.48820992	5.732168286	1.18603658	6.003714601	5.373318932	5.215516899	4.783045762	5.518567171	7.533276438	8.635407918	4.453145533	4.119356048	8.047494663	8.124825415	10.00447023	6.823929179	6.706789443	7.676040366	7.524518582	3.773637106	7.773021239	4.798076921	6.636216879	7.424703328	7.490412463	6.800151663	5.77176216	4.597512442
San Antonio	3.67934056	3.507508192	1.878103168	2.081917156	1.575825359	5.24017381	2.540360189	4.658561347	4.743319736	3.570657077	2.608431713	2.94534609	2.008966639	1.629910899	2.363605775	2.895647988	2.008357018	1.653120181	1.988933405	3.673246457	3.122172211	2.582616223	2.876637595	4.260404941	2.031174218	1.787374267	2.043982057	2.446460821	1.432519198	4.174559858	6.602736246	1.82426669	1.861351764	4.16604724	4.574560392	7.239760175	3.424550402	2.865856437	3.88419954	3.434611231	0.996018625	4.258068153	1.85533396	2.850846797	3.878843898	3.934574179	3.383457595	3.668973805	3.920146584
San Bernardino	4.060463481	1.850801111	1.206448464	3.060659548	2.53584497	6.863220801	0.765580472	3.376093922	2.809614896	2.685660364	0.453025586	2.229830069	2.632951475	2.690010537	0.691480242	4.877901553	4.121245087	1.560500824	1.989648445	4.57280698	1.933706432	0.707800857	2.220527095	5.111463551	3.52533005	1.740499814	3.975973608	4.699316326	1.698890785	2.136618205	7.825948002	2.593620657	3.920456783	3.072613193	6.117139317	9.099559053	4.951648341	2.7468991	4.236760827	4.359416034	3.25063314	3.555951721	3.142197778	2.795115929	3.835387116	1.862444977	4.674169792	5.966571683	4.227232275
San Diego	2.882681283	2.415057593	1.941046308	1.941753546	1.121292402	6.023559561	2.251463519	4.199177097	4.607101714	2.491257844	2.483778605	1.042177012	1.001989713	2.589682782	1.50488888	3.39365318	3.062932306	2.125992025	2.157617501	3.842112523	1.331105045	2.615678669	1.513760702	4.91476021	3.30648912	0.860143616	4.159986746	3.446089589	2.450977725	4.064839375	6.972888293	1.099277667	4.042519619	3.648613505	5.554139029	8.559543725	4.119252334	2.267487991	3.634418648	3.924066783	3.048484513	3.364908571	1.459970063	1.818825601	2.75538942	3.488093061	3.326812993	5.348361299	4.269894775
San Francisco	2.939829438	3.686561439	2.812534292	1.380646411	1.296099957	5.25157148	3.233398597	4.995227013	5.745245581	3.586651222	3.579445945	2.252248746	1.293171634	2.457837724	2.720146487	2.186243926	2.042034935	2.734804447	2.675692048	3.20081713	2.525370938	3.626960629	2.245481899	4.493731056	2.979301222	1.86411155	3.81661539	2.346066201	2.975213237	5.236113766	6.085560002	1.325786865	3.561558983	4.462467817	5.002908827	7.76746645	3.420480244	2.723967717	3.645528489	3.817892014	2.584652071	3.922595349	0.921766013	2.519383893	3.088379436	4.695789608	2.851834647	4.29002215	3.953870854
San Jose	4.669625042	6.802118896	5.781507189	4.512035897	5.479982368	1.436655554	6.459704831	6.588044893	7.93744708	6.461091882	6.917861944	6.292409824	5.26917659	6.200363736	6.509959004	5.294370539	5.209086239	6.553439748	4.99742844	3.871921486	7.023834142	7.099583284	6.071847222	7.987036854	3.349532472	5.795863727	4.379859029	3.860616205	5.488145727	7.847853475	3.629386542	5.966248188	4.855495739	6.120115514	2.030878189	3.137789411	2.169617773	4.966446673	4.107447586	3.4373189	5.004589585	5.790100747	5.142669837	5.494577953	5.268151955	7.386653257	3.878407968	2.132664298	6.311638204
San Juan	2.718196978	4.713277194	3.752122138	3.023216768	3.270723995	2.291723215	4.711122016	5.293395079	6.245191343	4.112718137	4.999917597	4.172255932	3.054676105	4.687918958	4.532147796	3.856734576	3.78120658	4.668064809	3.110192225	3.546906092	5.111275649	5.240012177	4.366198162	6.986067644	1.836856878	3.593420981	3.153957638	2.233208241	3.574373766	6.027165263	5.054250044	3.834491851	3.806648117	4.560183467	1.706043878	4.586869732	1.20531864	3.123852895	2.740611995	1.578857078	3.533920285	4.374885876	3.000384242	3.148887946	3.365930135	5.520175698	1.548030157	2.64692911	5.83280044
San Luis Potosi	3.268938854	2.676496424	1.824827586	1.775787917	1.20063246	6.054641751	2.000619972	4.224958963	4.548147875	2.941040031	2.260170888	1.580866214	1.336308868	1.957720218	1.404112525	3.2322299	2.702858593	1.652423181	2.0814379	3.669044301	1.452039629	2.290872681	1.562303168	4.345514561	3.112888274	1.020115006	3.783138833	3.341299805	2.17080535	3.966862942	6.88267491	1.110257344	3.532558319	3.771156799	5.572194558	8.500801689	4.103241755	2.446386084	3.814682551	4.033814583	2.556506024	3.560813917	1.576327335	2.282154753	3.190185969	3.491903089	3.605448806	5.056922173	3.73382424
San Marino	4.924774305	5.450373121	4.049199095	3.153574682	2.648245494	5.904966496	4.537069282	6.722332439	6.960241967	5.336566363	4.595628359	4.316418468	3.199799639	2.122562466	4.182832933	1.151122634	0.356829558	3.109356868	4.123119025	4.531910415	4.299721059	4.428188121	4.243228259	3.268187175	3.739714606	3.419611131	3.274457174	2.060221643	3.701286493	6.31499258	6.992417563	2.485761078	2.56847665	6.246528137	5.587631276	7.699828766	4.397641948	4.639569965	5.427730553	5.026431368	1.863922402	5.967445859	2.430315731	4.391458233	5.222011949	6.083335628	4.134057487	3.710468543	4.461280217
San Salvador	1.547520387	3.835217558	3.455124743	1.875363274	3.254387714	3.24386641	3.900843587	3.887285696	5.661167699	3.658933812	4.56801497	3.126661274	2.629633468	4.631769281	3.792285665	4.386705527	4.280263684	4.605699752	2.565884209	1.81230184	3.958995881	4.863107541	2.904641833	6.857993954	2.295667494	3.231867987	4.382319728	3.416237474	3.718627023	5.572094258	3.998947821	3.736070196	4.678465478	3.335756359	3.277669469	6.226793018	1.540437429	1.843052356	1.225664704	2.145344517	4.158281212	2.522874934	2.997192954	2.642364761	1.922718643	4.817018948	2.245640764	3.977620204	4.621568811
Sanaa	3.013397946	2.476704964	1.894583676	1.841655274	1.180431064	6.052553455	2.117000626	4.159343067	4.564473008	2.659090627	2.385708747	1.190628543	1.131065452	2.382132713	1.415685892	3.367385093	2.968058799	1.974423919	2.116155271	3.738506442	1.265564118	2.485334495	1.425699266	4.709897784	3.251877156	0.913661784	4.068969655	3.45007225	2.370060225	4.013042607	6.914981008	1.1254116	3.899098812	3.65502354	5.588386168	8.574648615	4.121425367	2.299049144	3.679827017	3.980325277	2.913003884	3.380372157	1.527257552	1.996125687	2.889703271	3.461528209	3.456001072	5.273317298	4.026388839
Santa Cruz	2.272528393	3.924168021	2.888085313	1.79249409	2.440142736	3.122799214	3.674568671	4.501999688	5.549621309	3.602735417	4.086391003	3.240731365	2.169069982	3.696645241	3.518121319	3.354671242	3.096861424	3.740638891	2.190296381	2.586021624	4.019241172	4.297850051	3.22017296	6.03513241	1.176976938	2.68680189	2.893901911	2.063712078	2.800059322	5.282569146	4.855413738	2.979657074	3.269487875	3.859177832	2.716347603	5.624199493	1.238928493	2.242424694	2.286731754	1.7987495	2.811120377	3.558644761	2.204818313	2.533592909	2.782991831	4.73689337	1.768090496	2.8100223	4.644038611
Santiago	3.652248519	2.391769274	1.600728979	2.208983726	1.756011826	6.48873251	1.434412479	3.910433484	3.994325065	2.940040788	1.665323653	1.728191331	1.886381734	1.986784836	0.894756469	3.853482124	3.20017216	1.371945897	2.060122134	3.943586944	1.253052927	1.663016413	1.565292907	4.371059076	3.338144865	1.243766016	3.91262037	3.934472682	2.016193254	3.381816647	7.236880386	1.666715362	3.653886951	3.555465231	5.931760441	8.886251433	4.516040386	2.575964386	4.046029388	4.300806761	2.770890091	3.535804581	2.242130277	2.554521356	3.48586095	2.969272211	4.148417161	5.459022507	3.638023517
Santo Domingo	2.529217798	4.511529577	3.612204343	2.828361865	3.357929391	2.181211354	4.486252883	4.863797624	5.972749089	4.021211472	4.855780331	4.057744768	3.059489978	4.701923374	4.383412344	4.139298608	3.981263459	4.660128547	2.865977608	3.151914844	4.978467738	5.117623067	4.141483971	7.036551966	1.569537973	3.560213494	3.229283686	2.58884868	3.481676572	5.813245019	4.701353109	3.936475093	3.871885982	4.172658235	1.636704715	4.665538776	0.772880481	2.817361468	2.303856656	1.263928562	3.621753083	3.973269047	3.128494363	3.081725	3.144575517	5.275288879	1.764112749	2.736856807	5.557452447
Santos	4.988632864	6.844560662	5.671769116	4.498124991	5.425278788	2.130933163	6.320699729	6.643197255	7.825340276	6.584649644	6.74193094	6.368089797	5.307162362	5.873608495	6.417913669	5.147884228	4.941945948	6.299371942	4.947941223	3.93345011	6.999047068	6.878416278	6.087312119	7.561576661	3.216543923	5.751963678	3.939897667	3.758853446	5.281875085	7.697071218	3.975460613	5.884110517	4.356104674	6.218731168	2.369482988	3.318113803	2.431139552	5.085447037	4.409084363	3.651362423	4.634459422	5.983450303	5.130427018	5.633852869	5.564614259	7.314800399	4.168724884	1.584974818	6.028788423
Sao Luis	2.607770387	5.016909368	4.56288068	3.805738268	4.489595185	1.656669454	5.362742957	5.007971013	6.473904476	4.433175154	5.804494323	4.728810975	4.012144449	6.056437517	5.284708951	5.404900383	5.380390018	5.892798953	3.728450304	3.665457088	5.793876772	6.149635568	4.864853862	8.41785636	2.791103646	4.553476815	4.590047523	3.902113444	4.603793711	6.489123076	4.415946191	5.082563577	5.312655041	4.312094699	1.49199008	4.424412286	1.499601673	3.302678011	2.13256469	1.508259646	5.072105307	4.016333423	4.251350692	3.657263604	3.20109018	5.845783778	2.29917725	3.847748214	6.523060846
Sao Paulo	3.072238747	4.618381266	3.519024179	1.625750727	2.952084138	3.46347862	3.980165625	4.902563224	6.146450413	4.55907569	4.52658301	3.738590068	2.76139387	3.515933232	3.916405107	3.16001455	2.865367804	3.978574526	2.846771195	1.867239447	4.190052052	4.636383562	3.32577517	5.440599844	1.854891342	3.271814873	3.231635901	2.272429824	3.389436576	5.860443687	4.20392982	3.319442801	3.217621665	4.466986928	3.432779515	5.942896253	1.711915782	2.889212537	2.935448736	2.920272782	2.83332803	3.943740164	2.628917048	3.451085911	3.478633903	5.340231299	2.77163741	2.497328511	3.79184866
Sao Tome	1.970880396	4.702598474	4.259888677	2.373121381	3.535058281	2.970332893	4.798277448	5.004001346	6.709954709	4.328016014	5.40028091	3.694905916	2.975467677	5.011132943	4.558859144	4.029519483	4.207393048	5.164395988	3.471311784	2.316130383	4.541259918	5.652844875	3.606515612	7.019294398	2.945841198	3.780618015	4.785499203	3.116444722	4.457912985	6.554286298	3.813636701	3.95964975	5.02279003	4.420645151	3.328262113	5.998937841	1.682447686	2.801244419	2.186450591	2.727254977	4.469337556	3.512940894	3.079536117	3.182646308	2.479145456	5.80978997	2.009389994	3.848486132	5.154614276
Sapporo	5.858388143	6.507782864	5.001587994	3.896961913	3.896245473	6.07814444	5.373281362	7.419132726	7.753226709	6.498751432	5.506171611	5.46575711	4.367805865	2.859544496	5.194812439	2.173832137	1.6588032	4.066035611	4.962229617	4.77225992	5.364406092	5.297715962	5.163111608	3.186084126	4.230661616	4.577538301	3.534666644	2.777444102	4.534012566	7.151699317	6.83301069	3.798237383	2.644365293	7.047804163	5.888724357	7.557788219	4.782828481	5.516764819	6.118405487	5.689437291	2.463877895	6.756110815	3.666730561	5.525046929	6.197887312	6.982894325	5.029206885	3.365449318	4.431344751
Sarajevo	5.767146517	6.227640789	4.695714151	3.927099572	3.532454477	6.231183029	5.157788061	7.35998248	7.472360981	6.156537223	5.166950462	5.229686344	4.108614516	2.543951372	4.914422862	1.915706078	1.267106814	3.642983894	4.7789036	5.07742045	5.15449761	4.94646751	5.077608495	3.11799332	4.16894803	4.245712733	3.254522005	2.586856871	4.199777975	6.820277795	7.323147397	3.400130419	2.387644937	6.931491472	5.898019481	7.676183539	4.884500294	5.412515374	6.129225025	5.58337731	2.095792945	6.74105486	3.370302089	5.252315614	6.098228723	6.696294367	4.871688533	3.596143743	4.747957683
Seattle	4.007805553	5.023630822	3.938440601	2.551649707	2.18760624	5.442254613	4.45827868	6.357902369	6.957785399	4.777126249	4.661484927	3.615514071	2.49525467	2.730495844	3.966349375	0.81015822	1.235458682	3.423521043	3.862453774	4.001913179	3.80143994	4.610872539	3.655558757	4.131850163	3.649187574	3.033313205	3.913403015	1.797925872	3.849867412	6.381047115	6.429250774	2.067452815	3.487362685	5.812946997	5.289075702	7.63412027	3.902292032	4.036681955	4.731073761	4.585914898	2.612494574	5.292143117	1.69250704	3.695401414	4.30160695	5.955809212	3.308399547	3.961788215	4.569190177
Semarang	3.642440299	6.015112272	5.347972029	4.435205305	5.175960578	0.601114564	6.154001137	5.900366456	7.313362368	5.461801759	6.581514849	5.671960103	4.803411943	6.503079959	6.120996579	5.634882649	5.632898976	6.508479032	4.526452837	4.064073097	6.659558481	6.878021549	5.715046247	8.695033551	3.216106423	5.357783381	4.707648124	4.058060013	5.238485845	7.312292993	4.15766822	5.7485337	5.428809255	5.277174477	1.007363864	3.376794449	1.790613561	4.256625019	3.127631036	2.34744939	5.360356076	4.998629674	4.884373564	4.633563485	4.261376359	6.745190655	2.989297564	3.375951834	6.894437135
Sendai	4.756761811	5.671533431	4.396195526	2.647443224	3.30996886	5.39378393	4.627190082	6.362436064	7.165199559	5.750222156	5.009580682	4.490325778	3.52645208	2.716962577	4.455245174	2.136268591	1.77967021	3.837300355	4.154763156	3.345950123	4.412884525	4.891412986	4.000069919	3.58460599	3.5843494	3.889829442	3.778216636	2.578448054	4.155686354	6.661850803	5.608725068	3.275611452	3.07116829	6.036905969	5.387294735	7.44426479	3.882434662	4.446355735	4.974713131	4.951623768	2.595746433	5.506454553	2.97976979	4.679481502	5.039380762	6.307029	4.283437991	3.305273018	3.385407188
Seoul	5.862475551	6.497549015	5.37078627	3.618715725	5.02840528	6.122785429	5.153492598	6.332383743	7.465891032	6.954015401	5.761286047	5.634914348	5.064159379	3.934648102	5.334813366	4.502972226	3.970284586	5.011564407	4.981170098	3.161469674	5.303308235	5.627485691	4.671970602	4.232969689	4.444377721	5.254755737	4.885965589	4.648770598	5.167891703	7.130113818	5.000999959	5.04691778	4.152458381	6.34974626	6.283872648	8.113515268	4.726250649	5.223110064	5.563036246	5.914498928	4.069753077	5.788346232	4.842626695	6.010416627	6.022379633	6.809229556	5.887624086	4.183915279	2.178831897
Shanghai	4.040952725	4.874450247	3.484682057	2.034393702	2.549060925	4.767786628	3.899071407	5.627605104	6.313194252	4.887466196	4.234115846	3.864972078	2.779927179	2.300543837	3.742291081	2.094963044	1.456421903	3.161087775	3.219498211	3.042416088	3.979940651	4.174067612	3.501002668	3.981097736	2.553791263	3.092090548	2.81142232	1.904663934	3.178443515	5.826204006	5.552317142	2.672399203	2.298571251	5.219832677	4.546747822	6.833233404	3.120085582	3.64101049	4.210256247	3.982458232	1.748555409	4.861246242	2.295599522	3.84911898	4.36267814	5.479876806	3.512066783	2.776122846	3.51608225
Shenyeng	6.68648169	6.420675338	5.329014101	4.25383091	4.923497499	7.937928053	4.88252313	6.820801311	7.281088272	7.032870866	5.247094964	5.541402941	5.199530177	3.057957012	4.960005146	4.505360077	3.821837099	4.247479258	5.371216039	4.747045907	4.743382061	4.92915033	4.671611734	2.153340684	5.444207805	5.110874176	5.344025322	5.292610276	5.161010373	6.742041839	7.278393225	4.662901459	4.316623656	6.863751496	7.825208735	9.948256934	6.239839666	5.826925269	6.719636679	7.031386671	4.018601462	6.476237625	4.923060551	6.291142433	6.699400364	6.596054452	6.770340439	5.718853368	2.257746316
Shenzhen	3.960516693	5.803957585	4.995032496	3.009093386	4.761668848	3.251090138	5.208065448	5.292623748	7.101636636	5.879070241	5.933600431	5.084175907	4.412498273	5.15027394	5.327689084	4.831697931	4.635133806	5.658800374	4.150749849	1.53266372	5.487621683	6.078455811	4.419859591	6.718926371	3.135158811	4.921886519	4.700413055	3.994817386	4.943486717	7.011671368	2.378362481	5.123618175	4.722809279	5.07724201	3.775705513	5.772039633	2.258180284	3.897892331	3.312657687	3.759901488	4.580062267	4.342376709	4.433780931	4.847765834	4.309413179	6.429041152	4.033643099	3.147726072	4.123842884
Shijianzhuang	5.439288055	4.881955215	3.908208982	3.069489525	3.805023075	7.20218884	3.344253332	5.296422362	5.788886779	5.589912433	3.80319839	4.135230418	3.984250971	2.202315239	3.464123383	4.23023954	3.444075916	3.074376977	3.961340599	3.809596399	3.318410687	3.544651495	3.200768987	2.828662242	4.373399295	3.78252811	4.618110424	4.730598616	3.876584131	5.28072461	6.802907056	3.610174079	3.789392866	5.333717104	6.964598214	9.442456547	5.331383455	4.412428326	5.446417086	5.865969686	3.304948814	5.016798409	3.921541222	4.947668062	5.371593414	5.05887481	5.776585492	5.396736695	1.475915993
Shiraz	4.698449759	2.41311781	1.857138321	3.478967855	3.022903836	7.434993077	1.117023753	3.708314718	2.929825671	3.33929323	0.775024243	2.756758567	3.194817216	2.655533642	1.253345393	5.160292666	4.339475672	1.62473568	2.599280335	4.919015953	2.140481101	0.550709303	2.577689196	4.816124642	4.034456658	2.322557815	4.285705468	5.139093877	2.176208635	2.204742128	8.211515176	2.969544175	4.082496108	3.560297833	6.705070751	9.628846048	5.503729351	3.355581905	4.835669022	4.999447137	3.466003753	4.03514315	3.61820875	3.465696488	4.451783074	2.142204849	5.308485809	6.339941743	4.087366301
Singapore	5.671557539	7.667018422	6.60527191	6.056379418	6.171649291	2.56817627	7.618142978	7.998169613	8.747508247	6.953438331	7.778518069	7.299293832	6.122269016	7.209898959	7.525690432	5.923852268	5.971961853	7.332911494	6.050488567	6.116020388	8.227059874	7.974500839	7.503220401	9.133133798	4.470757252	6.592573033	4.733753987	4.322925742	6.195841731	8.592360967	6.167415295	6.676785764	5.525160397	7.312896453	2.257440717	1.890273646	3.728078177	6.19121148	5.483897414	4.090825115	5.739269331	7.293528276	5.888648528	6.169911327	6.348943612	8.255264428	4.284257355	3.266294799	8.369386613
Skopje	4.758771741	4.539343418	3.160365302	3.118115326	1.962794207	6.442330083	3.639305823	6.114735151	5.940870658	4.504761963	3.487633362	3.605895366	2.700641852	1.306205088	3.210899916	2.067311606	1.234074918	1.896075967	3.536914214	4.852101875	3.479608344	3.278739487	3.704355485	3.203235904	3.681313252	2.570048397	3.115674107	2.672500339	2.852244844	5.213244551	7.713963965	1.658831253	2.503407123	5.628840785	5.890435219	8.311771018	4.746301984	4.223804321	5.324010911	4.921560081	1.550044459	5.571386404	2.108875183	3.804471384	4.931299145	5.066757634	4.219974917	4.513908951	4.503243398
Sofia	5.542758082	5.782085104	4.48742199	3.552968903	3.169543592	6.805664697	4.723980249	7.045414018	7.245458664	5.83873814	4.79646815	4.588180921	3.710442452	2.063852758	4.379748928	1.806192595	1.321406264	3.255431686	4.649267173	4.88503259	4.27555159	4.547972449	4.376958642	2.365421946	4.517691421	3.833069535	4.073815096	3.074789941	4.220651632	6.561513647	7.450604171	2.832624739	3.184472902	6.670999004	6.552070563	8.680065168	5.217246227	5.142078643	6.056880483	5.872878798	2.50462194	6.330958475	3.019801935	4.955932598	5.739173957	6.359473784	4.984505527	4.571020183	4.18186451
Sri Jawewardenepura Kotte	4.918930582	7.25904463	6.438735917	5.239986816	6.213468985	1.031496488	7.138460074	6.900158662	8.40289314	6.834084762	7.61795339	6.836509318	5.907318019	7.172397041	7.183860259	6.193982577	6.192285138	7.409085641	5.601607824	4.466666118	7.68414548	7.856290171	6.686412758	9.060290456	4.076496112	6.46923692	5.290246495	4.712463781	6.227738899	8.404431429	3.606899902	6.737583	5.878802816	6.41438974	2.055256196	2.690171329	2.680101108	5.409618649	4.288600116	3.689934502	5.989483587	6.063513081	5.871743648	5.93601765	5.517766975	7.888268764	4.234094974	3.230916255	7.183780896
St. Louis	5.738330352	5.62924831	4.047585963	3.646510805	3.389808203	6.550453193	4.28831067	6.605801713	6.539374574	5.815911663	4.285389097	4.867842846	3.970462922	1.615934105	4.200828128	2.787434215	1.725745592	2.823233696	4.231113823	4.807271266	4.580766038	3.995232664	4.541435313	2.471345628	3.880806873	3.849144757	2.900829314	3.224941003	3.514403423	5.880975089	7.400431576	3.246061135	1.796455514	6.301348779	6.092808115	8.105888754	4.978902693	5.029175936	5.925512859	5.498656967	1.571833188	6.26036446	3.442903909	5.062082319	5.961982225	5.852955752	5.183303772	3.940629375	3.879425681
St. Petersburg	6.664857511	7.278357084	6.098648955	4.787374432	4.597131816	7.608901886	6.299997649	8.491847457	8.88347689	7.269457572	6.4304304	5.904666831	5.044099814	3.71717353	5.924563962	2.495028901	2.685037509	4.910259582	6.178150053	5.815922494	5.579782733	6.18244738	5.671797672	2.928138063	5.905779053	5.331549816	5.520054806	4.032805513	5.874794619	8.208822838	7.906338893	4.240777612	4.627667331	8.131653422	7.588550188	9.385583618	6.250491964	6.503168018	7.254807723	7.158238441	4.089064551	7.598561689	4.295169638	6.300545524	6.889991017	7.96331313	6.000261366	5.369762758	5.121070924
Stanley	6.333027303	7.586035682	6.645471735	5.181176693	4.76524442	7.270742153	7.100009913	9.034557174	9.632436957	7.228700727	7.233627386	6.02112707	5.072863142	4.969391372	6.538817773	2.423924908	3.384305267	5.832915076	6.631424889	6.262574634	6.067062883	7.112019921	6.124110412	4.97673755	6.317391174	5.634953695	6.271911868	3.881790565	6.550116115	8.995993994	7.96692669	4.484028956	5.710180146	8.496902573	7.393975612	9.109863238	6.203475433	6.684304264	7.219613059	7.092179544	5.023447256	7.807679783	4.271770494	6.183939193	6.633515378	8.597454538	5.428198567	5.7381968	6.555563475
Stockholm	6.096412562	6.712255579	5.591423694	4.338434462	3.987216142	7.289090716	5.851677035	8.052411113	8.430340718	6.643460541	5.96252116	5.301399834	4.436037186	3.375956094	5.408243053	1.943500487	2.249862578	4.458332567	5.692458725	5.539249049	5.040971182	5.744401861	5.172279162	3.071256526	5.518724435	4.748170916	5.235113236	3.583565654	5.418525626	7.751846025	7.774743485	3.613190658	4.425699942	7.641902463	7.221645962	9.181466159	5.871577615	5.983755546	6.776714971	6.681443785	3.755161212	7.111927033	3.674244517	5.683042257	6.312427944	7.471381206	5.43884474	5.235734406	5.059784129
Sucre	3.070490327	3.222672205	2.473216468	1.000113949	1.82901527	5.600978725	2.47039354	4.198190618	5.091514079	3.532201414	3.037725136	1.980424913	1.661205249	2.318772831	2.136620217	3.156745497	2.728104769	2.519595345	2.29804185	2.725939771	1.873524453	3.083707665	1.375532751	4.387070464	2.97934404	1.839482503	4.011835503	3.248581522	2.770045645	4.637303617	5.935780607	1.851738717	3.692796979	3.842493863	5.345071366	8.207631409	3.638539558	2.355635925	3.460288771	3.965783878	2.808637135	3.290822529	1.823318421	2.645194301	3.029886601	4.070174834	3.522439795	4.673701551	3.046363591
Sukhumi	4.744651308	5.94547203	4.461873115	3.618964649	3.338024708	4.379798207	5.281098391	6.939340516	7.328963288	5.557516371	5.361939337	5.059012051	3.700328017	3.587084109	5.034945203	2.135845013	1.9718256	4.20223527	4.262484067	4.555634332	5.486743809	5.332510726	5.106407369	5.099274107	3.095891653	4.080498466	2.555338358	1.176951491	3.95501658	6.82248921	6.318864815	3.550854536	2.469642933	6.347229408	4.01296589	5.71700203	3.389955526	4.748558258	5.036942839	4.126559582	2.324217342	6.172237792	3.028473673	4.555460565	5.26220328	6.570970374	3.431532231	2.073799306	5.50094188
Surabaya	1.94445103	4.347796567	3.942648902	3.294351452	3.847888378	2.2813741	4.771632206	4.572955779	5.958595885	3.726481429	5.192760826	4.027364676	3.338690628	5.546659519	4.633915244	4.997882563	4.957069901	5.302081498	3.13829514	3.463322279	5.129495647	5.548911562	4.249981061	7.981783584	2.445035014	3.877001286	4.316694113	3.566327259	4.05402533	5.928903081	4.748131883	4.445223397	5.00783671	3.809984621	1.919800792	5.0176907	1.440825481	2.67256108	1.678085586	1.056405929	4.652751972	3.516300599	3.640928364	2.927916598	2.553613817	5.258687588	1.753332309	3.943432225	6.191688389
Surat	2.745359526	3.44469436	3.727301907	2.873233237	4.400820649	4.94931315	3.539787826	2.271934845	4.751896981	3.907275042	4.415778197	3.386669621	3.742202854	5.334510753	3.749607431	6.08735331	5.745632392	5.082822008	2.914974266	2.285578894	3.854900448	4.761915663	2.733551927	7.488094765	3.505093654	3.91605983	5.551280295	5.366937476	4.230871269	4.923065398	4.566096033	4.783629327	5.768633107	2.227012664	4.893731016	7.798515403	3.451260076	2.08874198	1.847696161	3.443746424	5.30161304	1.168089964	4.410264295	3.448202574	2.488928203	4.084761303	4.227498845	5.681653057	4.324300373
Suva	5.201780431	7.484060509	6.430573264	5.192066986	5.894724171	1.687741539	7.222563138	7.508868062	8.732537958	6.988772854	7.600432429	6.879998753	5.744908869	6.716010808	7.182548017	5.378931018	5.456095554	7.098549462	5.716938527	4.769617912	7.669947464	7.770063743	6.796354294	8.407003888	4.0580472	6.331461917	4.788467839	3.94696672	6.101607501	8.592459273	4.339503166	6.360832079	5.283292779	6.960095845	2.324027865	2.575675256	2.865540681	5.695049826	4.865124733	4.012179498	5.431933825	6.625645405	5.50231492	5.997678024	5.855946685	8.147420545	4.090698738	2.375588562	7.158134756
Suwon	5.89040908	6.392383331	5.234885033	3.606910126	4.967256182	6.204638089	4.994001341	6.228560011	7.278625647	6.880539337	5.582587523	5.585128088	5.028800973	3.768369211	5.203743267	4.527858429	3.923834721	4.839998281	4.87747544	3.231858037	5.222302652	5.434300274	4.615789749	4.081414701	4.371605334	5.166717488	4.737732231	4.662967361	5.009971825	6.934880216	5.189031442	4.982081446	3.980462319	6.26028346	6.302264261	8.161380262	4.767953921	5.17983939	5.574411672	5.891477777	3.927202412	5.76148062	4.819930462	5.970683339	6.039505225	6.646510085	5.925157353	4.196061625	2.024185417
Sydney	3.720175906	4.890922097	3.506475422	2.504114078	2.297044646	4.204150872	4.296220024	5.938967196	6.472505706	4.55392496	4.466154242	3.92156775	2.576998236	2.92628741	4.000630199	1.786386032	1.518024631	3.417904806	3.26204712	3.695772758	4.383995042	4.484294726	3.964548647	4.847848287	2.367861044	3.021511134	2.48591239	0.64877899	3.150876219	5.981038182	5.899836472	2.56847002	2.414619297	5.338543032	3.828786298	6.113934897	2.77119395	3.664200154	4.094044001	3.428788805	1.860521002	5.086441258	1.952322204	3.495192747	4.18277311	5.62769176	2.656841472	2.477000423	4.774004455
Tabriz	4.805329406	3.797533019	2.686144853	3.036885646	2.170567869	7.136943404	2.677151329	5.341871342	5.052371224	4.156431631	2.543388767	3.034329694	2.727921667	0.984072553	2.289354641	3.280117699	2.491489167	1.116847293	3.241626025	4.77521595	2.43613918	2.241531474	2.932987035	3.062692945	4.004685511	2.249858052	3.812114088	3.835636476	2.642579316	4.299705737	7.961157279	1.764566295	3.202155438	5.013502909	6.574837912	9.257905958	5.240546536	3.923901683	5.280279787	5.243052615	2.308815984	5.009197942	2.561451848	3.697707417	4.767494599	4.165096041	4.827322011	5.464138004	3.837284619
Taichung	3.216092874	5.115505846	4.316721796	2.35345066	4.041858225	3.020622911	4.627147824	4.827409436	6.553986985	5.118405186	5.321964379	4.37224015	3.66130365	4.671007867	4.680133724	4.342739977	4.150650733	5.065254242	3.464743165	1.254982258	4.874393367	5.494829323	3.816510458	6.4759131	2.505412142	4.197423616	4.233540446	3.421845505	4.304037159	6.433280964	2.949527115	4.439075903	4.329231763	4.504359303	3.365749298	5.729593223	1.625076335	3.185148623	2.667450976	3.085002662	4.073500162	3.790091364	3.719526997	4.067549972	3.592695082	5.824041254	3.291051427	3.00192809	4.073632252
Tainan	5.991558404	7.852926392	7.250075341	5.427251016	7.268708204	4.34542422	7.307561023	6.67384192	8.805274621	8.020286007	8.10815057	7.343617425	6.858389383	7.526688457	7.570803215	7.276565699	7.106768576	8.039881748	6.34875929	3.567334406	7.707413068	8.273907392	6.570710078	8.815991742	5.351208064	7.331537794	6.855628139	6.428445645	7.216546732	8.902788021	1.218916515	7.639206132	6.929943816	6.685211349	5.214861493	6.238728215	4.331099511	5.986544029	5.04769882	5.651718402	6.978034701	5.938725032	6.956868687	7.10944787	6.272385934	8.320864302	6.24666009	4.964168993	5.707731977
Taipei	6.474701423	8.225381208	6.897268289	5.949356842	6.542908461	3.279984522	7.638261954	8.186770426	9.056069729	7.875348486	7.918578666	7.762274795	6.575150538	6.796335039	7.714666169	5.841022177	5.674761009	7.298227405	6.307846743	5.587381194	8.37352061	8.001470398	7.572079826	8.211343442	4.520720789	6.978336518	4.498968567	4.521222308	6.362083074	8.871828555	5.364193906	6.959597912	4.911260422	7.733426035	3.36440404	2.713964408	3.986952648	6.602838422	6.018754095	4.974603811	5.405358541	7.624425042	6.253859924	6.960941269	7.090798989	8.613065312	5.342470525	2.14202898	7.312213883
Taiyuan	6.009377105	5.375170673	4.342518791	3.659139992	4.01609313	7.771795859	3.859972479	6.058808976	6.288437778	6.015403298	4.139850836	4.55316007	4.334203083	2.108528404	3.868822453	4.121649104	3.347812338	3.143552044	4.537469517	4.589236898	3.665641164	3.800930522	3.784725278	1.968584332	4.929495453	4.108184065	4.852708627	4.891752088	4.248291209	5.687691512	7.51862488	3.704043682	3.898456655	6.045825243	7.504214956	9.903149116	5.925362858	5.055957186	6.158072776	6.451702152	3.398288291	5.768316804	4.136576312	5.388381091	5.960828955	5.551829815	6.185008332	5.737638319	2.27823127
Taizz	2.313863439	1.856069275	1.394593405	1.899726949	1.227898479	5.504715767	2.02295715	3.633770585	4.105420245	1.787698143	2.282831101	0.904356689	0.805594383	2.999810875	1.377719512	3.78284168	3.413925343	2.329406568	1.463770081	3.679112754	1.785652791	2.564716454	1.58381529	5.547012285	2.766333599	0.54387098	3.863778963	3.416906764	2.018192808	3.656094362	6.727909776	1.584453254	3.984699736	2.959896248	4.932710849	8.023346813	3.631725515	1.570896287	2.971169381	3.168704423	3.097563955	2.844668563	1.617684871	1.073701278	2.210956095	3.008195345	2.877719257	5.123319301	4.546051898
Tallinn	6.332966898	6.968257467	5.790624443	4.517091045	4.238157761	7.341224821	6.044801872	8.241494484	8.618015448	6.916510286	6.159796412	5.588748965	4.694875975	3.491387935	5.640543218	2.108033792	2.348398599	4.637096435	5.875462261	5.632900738	5.319416826	5.928780927	5.414183215	3.002812325	5.615337215	4.997057217	5.251272722	3.683909125	5.573362236	7.942210664	7.785056547	3.887304625	4.403457583	7.847927031	7.288962036	9.147042621	5.966969468	6.198269028	6.958211721	6.829452259	3.813044466	7.330525118	3.927700898	5.945964877	6.567210221	7.684324099	5.638107037	5.16427563	5.086362953
Tampa	2.841538613	3.894456384	2.639793934	1.686718947	2.527384393	3.551953419	3.288548023	4.286525395	5.218485149	3.822189659	3.725644009	3.35954778	2.389207961	3.236525712	3.285461725	3.467156226	2.948212258	3.364544561	1.968811321	2.414620539	3.91435814	3.883820351	3.111014563	5.56561274	0.752901346	2.670543064	2.425766269	2.331966474	2.41492694	4.93433458	4.931569646	3.012386811	2.69328919	3.76998453	3.07917379	5.853934934	1.674276802	2.339540256	2.604598901	2.189154401	2.350928332	3.606683576	2.431069775	2.869473919	3.228594622	4.477395591	2.572127185	2.65213848	4.047082865
Tashkent	4.621538333	3.266816905	2.026140333	2.952899926	2.21517671	6.925705649	1.961423208	4.686325026	4.229501522	3.761564004	1.749942874	2.888973609	2.689422927	1.1878787	1.752855744	3.809558208	2.912664903	0.466386454	2.674039642	4.612514714	2.376073767	1.425861425	2.740460721	3.612271469	3.577803542	1.997274524	3.421067808	3.997298029	1.93870393	3.484526134	7.845260784	2.028314347	2.95932839	4.387730253	6.256818075	9.000376866	5.013264822	3.52733393	4.918153145	4.832056602	2.192202628	4.593122864	2.735440755	3.448522993	4.561466043	3.412025987	4.766740537	5.361060397	3.753358181
Tbilisi	5.014275121	4.964103178	3.698673079	2.91079257	2.604127423	6.630170992	3.825981755	6.186760277	6.37807681	5.15236256	3.940433721	3.854672109	3.116411582	1.269490907	3.515484707	2.171662567	1.406543871	2.475762498	3.89431017	4.361678774	3.450784361	3.694642536	3.55791132	2.387113762	4.001492772	3.112800059	3.758436146	3.105845115	3.49738644	5.707400098	7.206369753	2.267152434	2.907645417	5.852771519	6.304210931	8.672515657	4.87735646	4.424624459	5.462397741	5.393213016	2.095834943	5.563530493	2.583686777	4.336011686	5.13724841	5.489722642	4.704686646	4.584468636	3.533427961
Tegucigalpa	1.718938689	3.328337687	2.826608727	0.852300947	2.164807065	4.281988183	3.215837322	4.036602978	5.428056409	3.231869705	3.828809947	2.151765432	1.554355198	3.579903456	2.907133367	3.435385571	3.319410208	3.607234946	2.198470847	2.108942089	2.841521811	4.048671674	1.950533741	5.765843858	2.444650639	2.244033336	4.131361514	2.90467245	3.160704117	5.151185788	4.935517203	2.530494195	4.182900191	3.484834129	4.166702048	7.118591291	2.405785362	1.670413017	2.181654637	2.83934965	3.421857142	2.68937173	1.884422117	2.086578465	1.902562096	4.428566058	2.290665622	4.194572949	4.032021397
Tehran	3.920213829	2.726812297	1.716120415	2.517051129	1.531964879	6.599368647	1.853528221	4.435695275	4.243178675	3.07878701	1.766948398	2.064507503	1.929613457	1.665075689	1.281186075	3.546929397	2.861171024	0.907009002	2.325924136	4.35440519	1.721057919	1.66905071	2.158317894	4.119725834	3.425837505	1.244025766	3.668192293	3.708118564	1.932690686	3.544911161	7.592577968	1.330418837	3.375557177	4.016488248	5.979032647	8.859359213	4.671304784	2.97020692	4.40812892	4.432722853	2.445223362	4.079185081	2.087162182	2.697801254	3.829636872	3.256737854	4.154222263	5.383329348	4.003495856
Tel Aviv-Yafo	1.948203886	2.450930764	2.154803341	1.378151186	1.482984625	5.224417212	2.547045494	3.832581207	4.782785268	2.382766677	3.01519912	1.01089424	0.782750213	3.209990508	1.993190381	3.536925537	3.338976863	2.893532316	1.900221702	3.110479957	1.854326541	3.251774227	1.331659204	5.547182265	2.874456172	1.295876042	4.229519824	3.265585635	2.697376036	4.4023442	6.106645052	1.770847752	4.258779517	3.21995293	4.87747484	7.937289396	3.341780371	1.545879053	2.720882172	3.242690272	3.348968628	2.669830015	1.500023167	1.381037496	1.859147566	3.682298119	2.656625108	4.976739241	4.275642301
Teresina	1.985643678	3.328204345	3.049422145	3.106698975	3.632391798	3.352268219	3.786199893	3.344576502	4.633823285	2.947567148	4.207647941	3.492627858	3.120425194	5.158801843	3.797604642	5.384896245	5.0848082	4.676014212	2.23029214	3.424819673	4.520785069	4.616402625	3.653793144	7.754449824	2.073777858	3.342962345	4.028259981	4.065989163	3.2466589	4.687768269	5.306240328	4.23897336	4.750348028	2.564385981	2.664937962	5.818495229	2.106692566	1.894528022	1.242872304	0.801378873	4.415487032	2.677724682	3.661982021	2.468912697	2.306372133	4.025670823	2.512839859	4.430808641	5.743302019
The Hague	5.199568986	6.324586374	5.199509869	3.834027468	3.415376692	6.110063163	5.718515441	7.687760551	8.215075404	6.017731673	5.852100965	4.892182275	3.788088277	3.577000988	5.226183085	0.856519478	1.80380658	4.450528338	5.165669448	5.045055517	4.99944312	5.742184119	4.945202253	4.186154115	4.76103069	4.302042078	4.666575012	2.413148427	5.020638118	7.595989767	7.065803785	3.216068617	4.126696876	7.148030918	6.068981846	7.99416545	4.858928264	5.36022193	5.947709787	5.690662373	3.431085987	6.600778414	2.942243283	4.952845827	5.536134899	7.23156567	4.260592992	4.353692328	5.409787263
Thimphu	4.035085945	4.869261192	3.985878028	1.790059823	3.302826237	5.405699124	3.893965179	5.188017474	6.447995182	5.184038851	4.55013369	3.703807036	3.186410705	3.052150785	3.812490619	3.284467997	2.955945685	3.857860135	3.580210842	2.111604047	3.528474524	4.520638632	2.865647954	4.253031231	3.478212279	3.544439939	4.45227913	3.478210559	4.040463008	6.073755252	4.880803299	3.324262025	3.926182727	5.003567979	5.49578988	7.931813054	3.669681967	3.564795112	4.101330522	4.666244468	3.336976483	4.240460257	3.043773908	4.165777081	4.139221087	5.558369524	4.246141236	4.142257977	2.33661185
Tianjin	5.534649246	5.306922797	4.471001293	3.18226728	4.294931356	7.162227823	3.882656058	5.453843449	6.313147486	6.014172246	4.480188871	4.464527429	4.347631376	2.991980882	4.017152492	4.528550806	3.889405755	3.870045671	4.358285075	3.500295048	3.700999589	4.284392247	3.403459891	3.36018051	4.661656381	4.294364662	5.166758184	5.02054486	4.504156736	5.892449905	6.29282624	4.138785915	4.376695658	5.553661191	7.090930154	9.502166493	5.358544472	4.613548989	5.471430942	6.08066288	3.925072657	5.037523387	4.303208213	5.289794188	5.461988466	5.575283266	5.9645578	5.511518425	0.992766665
Tijuana	2.90657	2.650743955	2.206942453	1.944161182	1.154926504	6.039909683	2.502263355	4.405028441	4.878045727	2.675364664	2.74671311	1.160687553	1.0329724	2.639402556	1.766584214	3.242598061	2.98663179	2.293312777	2.377723378	3.844553756	1.41443737	2.857646337	1.604157027	4.866579677	3.432504659	1.095386919	4.287506163	3.386280679	2.684842978	4.336913442	6.939893058	1.057729885	4.135770083	3.857705766	5.620459975	8.601163761	4.151097435	2.414099059	3.721163424	4.039385696	3.120518641	3.487159162	1.379649205	1.939854904	2.794033617	3.754858269	3.30773571	5.360541797	4.294124104
Tirana	3.753404596	4.156498853	2.584182308	2.347323841	1.797894204	4.778413173	3.382274406	5.298446373	5.489203336	3.985174707	3.436265241	3.451899735	2.246741776	2.127361936	3.148939522	2.369516911	1.590409902	2.392990729	2.545310592	3.80831264	3.790996454	3.42476976	3.488185603	4.469378813	2.00850926	2.324709522	1.792177414	1.652915282	2.099845239	4.945193397	6.432253771	2.084878306	1.699093328	4.734776863	4.148093814	6.639133495	3.129833026	3.269553308	4.028195841	3.340868185	0.924651658	4.735206398	1.819193136	3.12397191	4.092646547	4.693529697	3.037634599	3.029441344	4.408062176
Tokyo	4.275941034	5.410911579	4.114051184	2.312159722	3.141850676	4.652254862	4.461096166	5.988388431	6.892600514	5.421854827	4.877983979	4.321760562	3.272364598	2.909090607	4.327209052	2.276784262	1.916158672	3.849796245	3.747225492	2.891457137	4.433075987	4.825689763	3.867662678	4.207315972	2.949583697	3.692943305	3.357105792	2.165967895	3.851223752	6.448030653	5.096058607	3.253907057	2.845998411	5.619567886	4.637640801	6.740380652	3.150655503	4.015647028	4.392749706	4.283454456	2.439438239	5.117278275	2.789413116	4.321011783	4.622444816	6.059743558	3.742148903	2.665091121	3.530887327
Toluca	3.52294278	3.656270696	2.767079886	1.270453098	2.056268564	5.767565262	2.710512611	4.560869188	5.375237755	3.994485319	3.237343306	2.458000836	2.046591297	2.038796773	2.439943291	2.971244727	2.471974595	2.514745745	2.641035337	2.816848243	2.184190647	3.205440172	1.808576216	3.92816165	3.138491526	2.185036451	3.962900578	3.225921251	2.939775981	4.887419527	5.985935027	1.990619616	3.502858148	4.260072616	5.539195913	8.290867069	3.828765481	2.814553621	3.859003408	4.288095891	2.642502838	3.733619176	2.020823324	3.110188181	3.520754713	4.3935222	3.826771014	4.567295148	2.751520886
Toronto	6.391610939	6.660333214	5.245021623	4.359708377	4.055490394	7.172963198	5.486445351	7.806122375	7.92066447	6.724142843	5.519966318	5.55882858	4.622915434	2.680511673	5.23063339	2.380674681	1.915086863	3.944386593	5.39657885	5.481768218	5.235988375	5.231009203	5.296872439	2.218154157	5.035280771	4.718408119	4.25382848	3.530405676	4.849544202	7.231438967	7.804526395	3.767530852	3.254196378	7.46367541	6.932440474	8.748242803	5.736591078	5.974559546	6.804210202	6.487791432	2.88410047	7.180043954	3.90988145	5.845887266	6.636406075	7.116771266	5.690574153	4.584235864	4.5899216
Torreon	4.018019668	1.915074551	1.172304686	2.951951	2.443395292	6.791875095	0.749350518	3.414683011	2.921304308	2.72088383	0.539652117	2.19553666	2.552329948	2.566286651	0.645770128	4.758378043	3.996464345	1.465174082	1.940463138	4.479131386	1.887303146	0.728245644	2.154538626	5.001984366	3.447859184	1.668376563	3.896331274	4.591555183	1.643775966	2.255551991	7.738705544	2.497012996	3.818941137	3.108035792	6.058907419	9.033409481	4.871871274	2.709304834	4.19882708	4.319804179	3.13709112	3.549474964	3.043600189	2.768880568	3.806306279	1.976535002	4.608694296	5.86077375	4.124967415
Tripoli	2.404353571	2.667313787	2.371126327	1.820128266	1.254105578	5.667675382	2.776471422	4.347818992	5.046460471	2.512857765	3.091218085	1.048154529	0.786166839	3.081328738	2.075927777	3.281987216	3.163004386	2.761730147	2.355891183	3.650385591	1.732851086	3.269630814	1.646856795	5.315855595	3.32220961	1.260845524	4.40286178	3.266377428	2.882704006	4.577369372	6.624309576	1.354092465	4.353468975	3.734418704	5.304513025	8.312934485	3.827318167	2.156507675	3.337752994	3.724511894	3.361229063	3.24030679	1.285592342	1.610500989	2.316632653	3.915392167	2.871282498	5.257239303	4.523456326
Tunis	2.822483641	2.899776356	2.048062494	1.902265813	0.3423634	5.550841636	2.702787682	4.651623326	4.994723201	2.679988252	2.823337554	1.66145216	0.66082187	2.444356005	2.028954148	2.742442172	2.455870976	2.133642534	2.199588413	3.865321351	2.155675789	2.930104067	2.161655125	4.844471559	2.933697777	0.908397799	3.619800505	2.670710988	2.309727817	4.432339482	6.841937113	0.598612472	3.554569314	4.014552112	5.046454396	7.955532716	3.718276329	2.442191901	3.628188791	3.592639018	2.53914972	3.778817578	0.696805911	1.805701214	2.897120234	3.928088281	2.795844772	4.741780237	4.530458011
Turin	4.665748662	5.279740085	3.968084104	2.713918326	2.605203198	5.780727519	4.327966778	6.406292994	6.862571	5.258412193	4.521712479	4.061968195	3.029945308	2.07418676	4.00123047	1.321974777	0.768794479	3.139460177	3.948175676	4.001502907	3.983619079	4.372035287	3.837645397	3.209963927	3.63191005	3.312994081	3.519487462	2.209536837	3.7177192	6.258274103	6.520556529	2.445827126	2.803114387	5.982985108	5.571355198	7.780086749	4.188165916	4.356595701	5.125828033	4.937677649	2.06266853	5.583179744	2.333145621	4.25969102	4.92655619	5.95583002	4.067991249	3.727756423	3.914812923
Ujungpandang	4.939107743	7.219156432	6.652251417	5.692714502	6.700940871	1.560574729	7.316477698	6.596048314	8.230819527	6.796828805	7.822739527	7.02420793	6.289480822	7.839363697	7.410897957	7.115915612	7.070829564	7.886182724	5.768658965	4.822306327	7.954755498	8.129073095	6.911042498	9.927062619	4.468754468	6.799410639	5.932708285	5.584360574	6.54384459	8.3648088	3.834142538	7.27091367	6.641851352	6.133958187	2.285304471	3.085976969	3.124015409	5.448983217	4.117901172	3.670243764	6.716597087	5.856348877	6.426502091	6.060495991	5.469241162	7.806183263	4.591709929	4.331401998	7.703422486
Ulaanbaatar	8.808622775	8.007582598	7.028830269	6.460292554	6.64912623	10.34337038	6.46359804	8.649428864	8.589964015	8.699830018	6.585150475	7.229465522	7.059247003	4.54860595	6.497201554	6.167390268	5.535977992	5.553970337	7.329629652	7.180111404	6.186180897	6.148481333	6.503970745	2.251778969	7.640424047	6.80428957	7.142552756	7.271978815	6.861075766	7.951425091	9.736919813	6.232584633	6.02989072	8.753603767	10.13094926	12.21296831	8.614230865	7.883260584	8.977875074	9.239033629	5.767330926	8.499795143	6.75257625	8.146140197	8.746886361	8.000494798	8.88163738	7.92708706	4.38191
Ulsan	4.82165165	5.358085194	4.083974186	2.479262468	3.595676559	5.49386724	4.067706129	5.633042265	6.503711586	5.692801345	4.57015581	4.452324773	3.723702671	2.614680894	4.129920226	3.262848182	2.589961664	3.66771718	3.781389135	2.797795701	4.231467423	4.445996281	3.678766683	3.634575901	3.298769152	3.891306489	3.64692155	3.350670331	3.838820736	6.076779932	5.308719243	3.62863527	2.920451967	5.473305356	5.423828101	7.574816281	3.860290641	4.161667441	4.716115813	4.849826911	2.640587543	5.036182458	3.441838544	4.740781796	5.016630189	5.759497805	4.699536335	3.453758349	2.29142258
Urumqi	7.37707281	6.794978965	5.619297852	5.166209667	4.871567666	8.903381049	5.410538006	7.913993138	7.722688445	7.209458582	5.381531599	5.871931244	5.425002103	2.866660487	5.241833598	4.165454633	3.545371788	3.977160421	5.992246932	6.332843702	5.061577046	4.960345581	5.443971011	0.365887523	6.199575658	5.220711467	5.491365683	5.366199674	5.367521792	6.982464186	9.054769958	4.420847244	4.401446619	7.771439361	8.581753502	10.6968189	7.200461852	6.621664726	7.752487328	7.73123709	3.985370015	7.571286828	4.954863765	6.586652266	7.414812495	6.996332229	7.142665348	6.448933954	4.305560833
Vaduz	5.619863163	6.353404397	5.002189659	3.791121007	3.560528933	6.294022388	5.396226651	7.514867946	7.888024155	6.258137482	5.515386875	5.113653951	4.037297225	2.875758593	5.063077875	1.414461442	1.34608648	4.017287028	5.013610353	4.898976289	5.018493505	5.322774486	4.940515505	3.180936609	4.514913416	4.340555982	4.061628465	2.631677602	4.671012185	7.250713297	7.064928807	3.357965265	3.268962727	7.084239059	6.153183237	7.999557193	4.937946646	5.436178959	6.112658606	5.796441048	2.758631284	6.678964414	3.251711065	5.255631063	5.931144839	7.008073717	4.792059991	3.958382462	4.686877583
Valencia	1.136926497	2.709055122	2.331406342	1.614431668	1.827012512	4.283847382	3.040741826	3.835779686	4.928913352	2.283572588	3.472500475	1.767847118	1.101596513	3.780889272	2.625394814	3.704808011	3.576715722	3.443434873	1.779707526	2.99210918	2.848987745	3.780530871	2.160746345	6.241157369	2.305923227	1.76390492	3.950068851	2.941588775	2.743562669	4.652796354	5.648890274	2.344407042	4.236017509	3.076033981	3.894772821	7.0009976	2.499591406	1.249636723	1.963196363	2.259497456	3.461919405	2.600155662	1.716728462	1.080298415	1.393324779	3.921799966	1.743477176	4.460900911	4.83239328
Valletta	2.368046986	3.107446246	2.643080677	1.645759276	1.234894669	5.371566024	3.110917661	4.644168644	5.44046709	2.874865509	3.44750702	1.524168333	0.806169548	3.066658755	2.466016955	2.877189111	2.856318476	2.944879025	2.523744091	3.462263235	2.147499733	3.598871283	1.929188658	5.224546322	3.20652007	1.544280848	4.289853461	2.86925019	3.040947346	4.975486213	6.335768022	1.361175925	4.216625796	4.026209582	5.081243154	8.016485338	3.563447204	2.311751687	3.321633492	3.649502558	3.227454331	3.450945846	0.999076758	1.828306993	2.405152242	4.329588754	2.610315692	4.910750309	4.490012141
Valparaiso	2.912234532	3.519199816	3.164092615	1.895541875	1.805124252	5.88963728	3.38561159	4.965987211	5.835919604	3.456484631	3.774486821	1.836150719	1.542754161	3.12343245	2.753012603	2.931996511	2.983042575	3.188783908	3.087309835	3.566077581	2.04687326	3.86188779	1.969854892	4.947619585	3.797585834	2.084739335	4.817507137	3.296017102	3.577650429	5.353679876	6.448903942	1.680938603	4.582720657	4.456018306	5.716008594	8.587500675	4.085822895	2.829268135	3.826361818	4.34321319	3.573688298	3.737245917	1.565815977	2.509208568	2.859811261	4.710107435	3.25869864	5.311601068	4.269473085
Vatican City	3.446810743	3.721389753	2.612519916	2.115437201	0.821539453	5.612773161	3.22384854	5.34013726	5.615787962	3.525300323	3.29553929	2.500316011	1.416681817	2.016820947	2.645164297	1.937761917	1.599825692	2.163247583	2.763717588	4.008629698	2.735348586	3.281491309	2.762475984	4.218845632	3.075627774	1.660846073	3.367818887	2.175928795	2.609382511	5.00044386	6.883932554	0.673158902	3.105515028	4.753662457	5.159057494	7.85690648	3.84339723	3.135211628	4.184879571	3.992131397	2.051918955	4.492978129	0.749657872	2.620841574	3.62106486	4.60398938	3.056570126	4.355153774	4.43002949
Vereeniging	4.201026632	3.242510927	2.055460212	2.182340558	2.373911645	6.359709064	1.707064971	4.105377286	4.272161968	3.879987845	2.075012376	2.755133674	2.583061853	1.425320221	1.76982884	3.835149407	2.95147393	1.494651132	2.29087784	3.575715016	2.234585869	1.90962901	2.133958084	3.729285764	3.089952004	2.112734067	3.436242024	3.887939573	2.063486849	3.702484974	6.838495553	2.333835811	2.954574653	3.921564936	5.844365632	8.603471297	4.39736996	3.006895476	4.279274542	4.458165349	2.270837057	3.923291662	2.728425098	3.374451368	4.13503772	3.44984671	4.548060745	4.898947199	2.703977083
Vienna	5.474277305	6.034415702	4.842593882	3.654429147	3.291800193	6.706259183	5.144489373	7.347023176	7.706663617	5.978214835	5.26044829	4.689252995	3.763159885	2.685290813	4.724773684	1.419425864	1.489137139	3.766326013	4.932965789	4.945744273	4.482544076	5.059424009	4.552965601	2.938549609	4.749295983	4.048013315	4.487103539	2.956146403	4.643767569	7.04202227	7.337724828	2.96005564	3.703258451	6.924493006	6.560439925	8.63955347	5.20735405	5.281023703	6.099161129	5.956907881	2.985697224	6.460459625	3.004647118	5.016642713	5.700405977	6.762642378	4.832581146	4.646225102	4.572066738
Vientiane	2.372341695	4.206706666	3.838827296	2.163489394	3.902716231	3.472584954	4.041873831	3.711067255	5.7434049	4.287359088	4.824423838	3.645883385	3.319546022	4.880341783	4.108125809	4.933961146	4.719647821	4.954210042	2.907426825	1.149785229	4.260690246	5.09619738	3.104040603	6.954158096	2.594866505	3.792753797	4.686948828	4.042890633	4.076494783	5.733106942	3.383321074	4.33883555	4.900120179	3.385095122	3.643423091	6.403829446	1.926750307	2.261877329	1.571820662	2.70688837	4.496017579	2.507752346	3.692940927	3.383625381	2.574329197	4.995047292	3.176262407	4.122057588	4.195164438
Vilnius	6.354393309	6.833033074	5.609145624	4.42468112	4.166772685	7.384484817	5.816188185	8.064832681	8.375483285	6.848679597	5.920079918	5.519261706	4.651862302	3.182818291	5.454075883	2.2202255	2.230616271	4.383489918	5.72198574	5.547823631	5.184613904	5.664186752	5.290186882	2.579054401	5.485580998	4.881954199	5.0441753	3.722683085	5.363308505	7.692834688	7.798592438	3.809418273	4.136065902	7.703818063	7.284127588	9.174026647	5.952208372	6.109975033	6.91863729	6.784007664	3.57697307	7.238816626	3.912941004	5.910346214	6.571459138	7.472072159	5.711958746	5.099782959	4.801188901
Virginia Beach	4.810094083	5.261317928	3.624385342	3.166997584	2.825226062	5.172104378	4.265554181	6.255870758	6.373866388	5.153348589	4.289005472	4.523435062	3.333978392	2.2967753	4.114851871	2.28828267	1.381102109	3.02225767	3.610966693	4.328158284	4.678466708	4.167210244	4.416480949	3.991106219	2.794790823	3.413385697	1.841105549	1.901890724	3.022500085	5.800478222	6.675373511	2.942892827	1.233144176	5.778228202	4.640383584	6.661920905	3.755049452	4.355346803	4.999737376	4.25839247	1.001287868	5.754734368	2.760173882	4.291362832	5.18092738	5.661970812	3.928940672	2.693591559	4.522937607
Vitoria	2.232709588	4.052145296	3.05395825	2.03688728	2.342771438	3.114846418	3.932208528	4.837909988	5.799922251	3.577564523	4.272117497	3.277130469	2.099240003	3.818342367	3.679099678	3.140907953	3.016999649	3.842941512	2.447099823	2.971233111	4.131335438	4.483369167	3.419399438	6.139879182	1.549625565	2.709727061	3.008749403	1.771284044	2.973635909	5.500823116	5.102747421	2.884988715	3.410938284	4.133522918	2.702439002	5.579743812	1.418446124	2.456562901	2.501163105	1.874904946	2.895566861	3.819469017	2.034452242	2.469752564	2.80087864	4.953727558	1.35645985	2.891223442	5.017691063
Warsaw	5.7991924	6.260684162	5.131921531	3.917137684	3.626950943	7.140898585	5.32941806	7.55576758	7.921681008	6.272974172	5.460006787	4.890793803	4.077505928	2.859385749	4.915614929	1.906239463	1.964466475	3.975883843	5.24653533	5.158892289	4.563790277	5.233079139	4.694919795	2.698525236	5.155587325	4.330417209	4.917851323	3.461773526	4.971534781	7.248105402	7.563555735	3.242176995	4.078000759	7.177888413	7.029335226	9.114668101	5.616333914	5.570281173	6.4266534	6.381987543	3.370040403	6.676086474	3.36554128	5.337267363	5.981522501	6.973288664	5.26036082	5.083335773	4.538577306
Washington	D.C.	5.581567388	5.703645716	4.06825426	3.668961581	3.308102011	6.117875907	4.495598116	6.719925969	6.673534361	5.748511214	4.46722866	4.944355867	3.898060586	1.993926104	4.373039513	2.527759141	1.502555852	3.02300737	4.197475902	4.829560898	4.83641112	4.230885607	4.730015822	3.086018966	3.626192926	3.855961542	2.487634759	2.747587077	3.472161066	6.033190923	7.270033275	3.24716713	1.468832074	6.337712604	5.629876926	7.541945848	4.660289495	4.994310458	5.784675731	5.185963572	1.345634587	6.316454899	3.307885323	4.952726959	5.877411826	5.98739441	4.833554518	3.445740679
Wellington	4.687237906	6.379809104	5.251627922	3.777042048	3.549976542	4.901541121	5.965085846	7.57528531	8.300408334	5.887974987	6.153692736	5.041565925	3.767030217	4.239831407	5.514935902	1.396416614	2.293724581	4.940752032	5.023305031	4.735940337	5.470721082	6.142536997	5.170904693	5.337610269	4.251797051	4.441092819	4.380041479	1.662426649	5.038735874	7.776626477	6.306427132	3.598818103	4.145956579	6.952330854	4.95305571	6.69955444	3.968274515	5.116654091	5.367500978	4.918545859	3.593812246	6.398747337	2.972598385	4.739503254	5.171419485	7.350219449	3.422024769	3.480942547	5.87204403
Wenzhou	3.803530335	5.035661919	3.741890571	1.987363267	2.880381199	4.161374972	4.183881556	5.577370633	6.520754051	4.99609794	4.612980478	4.033184416	2.941838031	2.966515551	4.06446823	2.434053145	2.050841307	3.717586394	3.29508278	2.602471487	4.287343593	4.61577486	3.636265515	4.613908385	2.380384376	3.384423159	3.024198859	1.905082797	3.482992537	6.115167436	4.879479203	3.103285023	2.707453375	5.16261431	4.080077406	6.331158243	2.581326352	3.554525475	3.864337776	3.684516617	2.300195027	4.706049069	2.540281949	3.892830072	4.185240441	5.699471727	3.260241594	2.380663239	3.665028825
Willemstad	1.232636116	3.355967476	3.305396384	2.624784884	2.355833967	4.518255399	4.065566444	4.739368879	5.791099848	2.543151711	4.377830768	2.257922123	1.720325976	4.609876182	3.495902536	3.866467818	4.071558075	4.26216239	2.925216238	3.877850434	3.451256571	4.687901758	3.004174128	6.92457649	3.335953735	2.504671778	4.807587685	3.216310522	3.737438008	5.509119738	6.119130049	2.763666216	5.128214268	3.911742462	4.249319538	7.235850292	3.101416189	2.285197123	2.616237854	2.839645147	4.296111228	3.321526843	2.084656277	1.483000574	1.543496463	4.751777747	1.486087815	5.094210044	5.861799161
Windhoek	3.524771589	2.143037848	1.76008769	2.13611514	2.367682617	6.46886486	1.100289095	3.221736329	3.687915555	2.975345755	1.778182141	1.698887112	2.228093868	2.595786059	0.926145186	4.450605164	3.819992522	2.086931098	1.959295706	3.561317575	1.117849852	1.888239438	1.026901494	4.828931644	3.393768446	1.712429984	4.314640997	4.415701589	2.329146944	3.223155074	6.883067469	2.390101091	4.108326407	3.005084694	5.982241847	8.994287681	4.479666832	2.267297897	3.718069635	4.273496701	3.329823516	2.905369921	2.762159203	2.65652787	3.252048111	2.672934054	4.355226443	5.680329528	3.292477692
Wuhan	4.472288521	5.220281193	3.836574776	2.310951322	3.2513262	4.883378914	4.059858066	5.616777928	6.423487464	5.395020485	4.491443279	4.336478441	3.408234918	2.593326427	4.070341122	2.858196021	2.181077546	3.546355092	3.494085798	2.795414733	4.32721141	4.409360163	3.742245262	3.976628964	2.734455215	3.639187384	3.025612352	2.655385109	3.505347078	5.993405206	5.207724894	3.375484507	2.419163637	5.339794736	4.745277801	6.884370345	3.291496217	3.92504453	4.394821831	4.289369613	2.167648135	4.975285942	3.058487359	4.399643969	4.76036498	5.675544352	4.120317924	2.735683059	2.981773543
Xiamen	2.624437089	3.96417475	2.94899306	0.932106619	2.000019534	4.147770352	3.442106418	4.725214549	5.797652015	3.860839852	3.932691708	2.835892911	1.796552328	2.942415215	3.180697211	2.580956606	2.348728106	3.295225539	2.441178717	2.268834442	3.29661399	4.040218599	2.583689039	5.027679228	2.097471081	2.40212615	3.354436752	2.018751109	2.969735877	5.419130724	4.997710297	2.32296262	3.262250732	4.210448398	3.987473163	6.707303367	2.283486275	2.444257014	2.932860287	3.037931248	2.546134118	3.647930993	1.629258555	2.705386585	2.946884462	4.859185628	2.430254766	3.287844522	3.777964412
Xian	5.024222163	4.655170097	3.461857717	2.709911597	2.902750029	6.772166145	3.271461258	5.562925455	5.838866792	5.107056513	3.532314623	3.725277	3.266040487	1.179469307	3.152381839	3.10600228	2.271307748	2.345233725	3.621118121	3.95410902	3.102476418	3.264366671	3.122055697	2.393044168	3.916156316	3.114392294	3.895689011	3.740611284	3.327278817	5.221983846	6.96663395	2.641170873	3.033930849	5.380010843	6.450450744	8.921032714	4.915835171	4.170514041	5.26222256	5.402686446	2.351202394	5.113738324	2.996769071	4.380461361	5.053218548	5.010052252	5.043921477	4.821549618	2.562181278
Yamoussoukro	1.200666856	3.376908781	2.859694312	2.210185655	2.476987147	3.352280949	3.728975881	4.190395863	5.326693703	2.766642765	4.110794481	2.756129289	1.937548945	4.355585217	3.434571073	3.949810404	3.871687152	4.072725693	2.175210701	3.121656968	3.851531937	4.434105424	3.100587045	6.832621207	1.977410404	2.543444603	3.756335814	2.767081904	3.064845492	5.128686644	5.290387105	3.064064351	4.259904696	3.381119812	2.906154991	6.02601272	1.752693627	1.765082753	1.698164531	1.414694513	3.666960004	3.035263781	2.289639177	1.714222522	1.800983946	4.448498502	1.093813991	3.93782923	5.386787906
Yaounde	1.919378645	4.388397129	3.726833241	2.359462879	3.243796984	2.423266189	4.447898711	4.72231622	6.164743654	3.944419726	4.950063236	3.662982083	2.775697397	4.727704097	4.272971683	3.988272846	3.982426665	4.759140957	2.917625717	2.554938549	4.588370166	5.219740115	3.676135861	6.962367924	2.061372867	3.453789356	3.92760133	2.704460652	3.791688476	6.011457764	4.197742145	3.774371705	4.356893091	4.061363386	2.397540987	5.308738356	0.780662139	2.507148623	1.881569266	1.751306302	3.921251543	3.506780427	2.898368009	2.863003176	2.539680627	5.350427497	1.540571898	3.229528425	5.24852955
Yekaterinburg	7.436376736	7.39828691	6.222109178	5.205151436	5.203082039	8.628612251	6.088040618	8.38994885	8.582107936	7.716006831	6.213897408	6.252514769	5.671552419	3.508438991	5.888017537	3.887463205	3.531333322	4.785547767	6.412807782	6.125268982	5.562748244	5.858379112	5.760761476	1.446262186	6.376865657	5.691435114	5.859386739	5.218507829	5.987393669	7.896141598	8.495889324	4.792057176	4.770723257	8.225023486	8.509488031	10.43263736	7.064228761	6.885121806	7.823722027	7.871969321	4.366077676	7.813218879	5.105323651	6.908649014	7.537190869	7.78316009	7.102464636	6.174516659	4.366880132
Yerevan	5.105393024	4.2383152	3.007802687	3.267185588	2.381803936	7.191693632	3.075957545	5.740995895	5.404530263	4.53686812	2.905628338	3.468863383	3.010314043	0.779994339	2.735462752	3.094844777	2.242539308	1.338781005	3.538863124	4.961128707	2.927421462	2.574141439	3.363246162	2.710150986	4.103876002	2.596748625	3.674931506	3.735170137	2.831375784	4.639215456	8.069129606	1.978151189	2.96267204	5.407448737	6.628318541	9.193761218	5.344784831	4.271022356	5.56726774	5.422128597	2.115337313	5.412592843	2.714325013	4.032476697	5.12174094	4.562454781	4.971413268	5.316590347	3.946471004
Zagreb	5.302109352	5.926346433	4.579869027	3.45602744	3.145169775	6.188022727	4.976733393	7.134734703	7.468473151	5.846343012	5.08433474	4.705190303	3.64301905	2.480238981	4.62968524	1.237224435	0.956912422	3.589629032	4.621084858	4.687520303	4.607176579	4.896558166	4.552536802	3.082075663	4.21789248	3.912580403	3.80705964	2.444879182	4.266317978	6.825649599	7.020628836	2.933053255	3.027733841	6.697049834	5.986419889	7.981391324	4.73625458	5.065503432	5.809303142	5.506713376	2.414712706	6.322954586	2.870109638	4.867074679	5.591242908	6.579727455	4.535388826	3.934908218	4.474290846
Zamboanga	1.665801437	4.00693658	3.427573176	2.75691785	2.93209922	2.838919935	4.367101319	4.761890876	5.862436857	3.280200402	4.696705213	3.414539491	2.493322496	4.789595352	4.079924632	4.045420656	4.065511919	4.570700384	2.768333283	3.476972462	4.519387867	5.008268763	3.788046431	7.211066346	2.187609118	3.12432193	3.827399855	2.677650113	3.519115967	5.677086141	5.239108641	3.515616841	4.423736225	3.942528052	2.393429344	5.444116741	1.574699697	2.439089146	2.063542491	1.341817923	3.921746974	3.630773987	2.673931335	2.294437282	2.338896951	5.037421847	0.773657927	3.706654324	5.892162087
Zaria	2.127812456	2.125477318	2.262678545	1.962406333	3.024542231	5.054706925	2.220505075	2.101200689	3.848196187	2.617300629	3.023624515	2.024306388	2.414817467	4.112371754	2.286194826	5.085138482	4.662248054	3.666760865	1.551139418	2.560940407	2.598119317	3.389265715	1.550904861	6.49919062	2.712857229	2.425780968	4.542313247	4.445945949	2.870272886	3.800730876	5.496957786	3.407845496	4.74505461	1.65226881	4.691857452	7.801286229	3.233219273	0.793422482	1.796313274	2.903538524	4.140262803	1.077561483	3.1728902	2.147289394	1.83700917	2.960167132	3.479486651	5.263149854	4.038894579
Zhengzhou	4.938513468	4.550062595	3.430388554	2.541541175	3.218556578	6.623354267	3.057315251	5.099135273	5.5867571	5.141286491	3.493963924	3.75289716	3.429048076	1.698415408	3.117264118	3.663450161	2.834688264	2.63768152	3.455467392	3.472889061	3.10781207	3.267800609	2.914488341	2.890433028	3.7618822	3.26719505	3.999523622	4.061184603	3.342235175	5.060608012	6.517046422	3.069690832	3.205210954	5.026410311	6.34629586	8.840837012	4.747825755	3.958533809	4.981580904	5.276087453	2.660893696	4.735265439	3.319356536	4.43326778	4.931658903	4.813219784	5.153975409	4.801339482	1.790796172
Zibo	5.385163063	5.210426934	4.212110953	2.971220311	4.053659517	6.806879109	3.726386827	5.38041668	6.159445928	5.865822456	4.288238558	4.412439431	4.154057721	2.651850496	3.885821311	4.242224562	3.52010827	3.598446723	4.087715805	3.339591109	3.750148496	4.087576723	3.400808687	3.214611802	4.246440335	4.091882746	4.64323413	4.635162812	4.151232646	5.724799275	6.147182578	3.9379861	3.838622215	5.432742464	6.687650155	9.046570883	5.01758204	4.445526233	5.282090267	5.748607984	3.450353155	5.002159158	4.067433682	5.115920874	5.370090409	5.44399611	5.693491697	5.014888217	1.035143663
Zurich	5.66730593	6.634835177	5.262613378	3.929638578	3.825791127	5.984957633	5.715226967	7.705054316	8.17683514	6.483422555	5.867385588	5.399958772	4.251580047	3.302889507	5.405469537	1.523996228	1.621069034	4.416893025	5.189896385	4.876516474	5.401737699	5.703169224	5.22388205	3.657486188	4.501904856	4.627285148	4.075300758	2.497135329	4.903208538	7.572518582	6.801399837	3.699893257	3.355592684	7.257637294	5.912441749	7.591529194	4.7710015	5.576414744	6.115776369	5.740078032	2.957734513	6.826139548	3.458494276	5.431954202	6.033417299	7.310255031	4.727009194	3.605240756	4.914790771
[truncated: 2 more columns]
