# Supplementary material for: Understanding climate change from a global analysis of city analogues
Source: PLoS One. 2019 Jul 10;14(7):e0217592. doi: 10.1371/journal.pone.0217592 (PMC6619606; doi:10.1371/journal.pone.0217592)
Supplement: S2 Table — The table provides the three cities for which current climate is the most similar to the future climate of each city. It also provides the associated latitudinal shift for the most similar city and the expected changes in climate conditions by 2050 for the mean annual temperature, the annual precipitations, the temperature of the warmest month, the temperature of the coldest month and the precipitation of the wettest month. (ODS) [file pone.0217592.s002.ods]

## Sheet: database_S2
current_city	selfdissim_current_future	future_city_1_source	future_city_1_source_dissim	future_city_2_source	future_city_2_source_dissim	future_city_3_source	future_city_3_source_dissim	Lat_change	Annual_Mean_Temperature	future_Annual_Mean_Temperature	change_Annual_Mean_Temperature	Annual_Precipitation	future_Annual_Precipitation	change_Annual_Precipitation	Max_Temperature_of_Warmest_Month	future_Max_Temperature_of_Warmest_Month	rel_change_Max_Temperature_of_Warmest_Month	Min_Temperature_of_Coldest_Month	future_Min_Temperature_of_Coldest_Month	rel_change_Min_Temperature_of_Coldest_Month	Precipitation_of_Wettest_Month	future_Precipitation_of_Wettest_Month	rel_change_Precipitation_of_Wettest_Month
Abidjan	1.344805479	Manila	0.58612648	Rangoon	0.676052968	Bissau	1.623002547	9.284161987	26.46249962	28.3	1.837500381	1724	1803.333333	79.33333333	30.5	33.93333333	0.112568306	21.10000038	23	0.090047374	466	636.6666667	0.366237482
Abuja	0.69927818	Teresina	0.279371607	Ilorin	1.134392569	Ibadan	1.190738001	-3.988332761	25.93333435	27.36666667	1.433332316	1379	1474.333333	95.33333333	33.09999847	36.46666667	0.101712035	17.10000038	19.2	0.122806992	288	325	0.128472222
Accra	0.605471513	Barranquilla	0.541341022	Lome	0.554581135	Maracaibo	0.599954129	5.40995402	27.44166756	28.56666667	1.12499911	888	821.3333333	-66.66666667	32.09999847	33.9	0.056074817	21.39999962	23.36666667	0.091900331	189	228	0.206349206
Ad Damman	0.643184256	Dubai	0.21615535	Doha	0.330918933	Abu Dhabi	0.430192944	-1.198195597	26.86666679	28.4	1.533333206	85	90.66666667	5.666666667	40.90000153	41.86666667	0.023634844	9.5	13.83333333	0.456140351	21	27	0.285714286
Adana	1.148492595	Nicosia	0.910119405	Irbil	0.930300293	Mosul	0.986351507	-1.828312174	18.98749924	21.83333333	2.845834096	697	625.3333333	-71.66666667	33.5	37.86666667	0.130348259	5	6	0.2	128	124.3333333	-0.028645833
Addis Ababa	0.605434051	Maputo	0.79148964	Brasilia	0.812990162	Tegucigalpa	0.852300947	16.92196712	15.90833378	17.73333333	1.824999555	1069	1209.666667	140.6666667	23.60000038	26.86666667	0.138418061	7	7.9	0.128571429	254	272	0.070866142
Adelaide	0.965279713	Tunis	0.3423634	Algiers	0.388192222	Athens	0.559574242	1.867790362	16.29166603	18.06666667	1.775000636	541	518.3333333	-22.66666667	25.89999962	30.3	0.169884187	5.300000191	8.466666667	0.597484219	76	79.66666667	0.048245614
Agana	0.882853581	Port Harcourt	0.486963779	Colombo	0.527113567	Semarang	0.601114564	-8.660014038	27.65833282	28.73333333	1.075000509	2265	2578.333333	313.3333333	31	32.43333333	0.046236559	24.10000038	24.9	0.033195004	360	413	0.147222222
Aguascalientes	1.376305969	Gaborone	0.557639904	Irbil	0.57880489	Mosul	0.660013769	2.766853533	17.69583321	20.46666667	2.77083346	487	508	21	28.79999924	34.3	0.190972254	5.199999809	5.5	0.057692346	119	113.6666667	-0.044817927
Ahmedabad	0.943126426	Maiduguri	1.159232024	Indore	1.184325225	Niamey	1.201250033	-11.18009277	27.39999962	29.23333333	1.833333715	772	828	56	39.5	43.2	0.093670886	13.60000038	13.9	0.022058795	269	325.6666667	0.210656753
Ahvaz	0.966844216	Basra	1.240435919	Kuwait	1.523774154	Medina	1.578438347	-0.766464844	25.57500076	27.73333333	2.15833257	248	281.3333333	33.33333333	44.29999924	48.7	0.099322818	3.299999952	9.333333333	1.828282869	62	79.33333333	0.279569892
Al Hudaydah	0.997378414	Djibouti	0.887173339	Muscat	0.973586141	Jeddah	1.096853146	-3.202931112	29.64166641	31.63333333	1.991666921	65	68	3	37	40.6	0.097297297	21.70000076	22.66666667	0.044546814	12	13.33333333	0.111111111
Aleppo	1.151338227	Mosul	0.408573898	San Bernardino	0.453025586	Bir Lehlou	0.515393907	0.115031738	17.6875	19.63333333	1.945833333	316	306.3333333	-9.666666667	34.40000153	39.43333333	0.146317779	-1	2.433333333	-3.433333333	57	57.66666667	0.011695906
Alexandria	0.645789787	Gaza	0.657450229	Karachi	0.871111415	Taizz	0.904356689	0.329979858	19.91666603	22.7	2.783333969	179	157.6666667	-21.33333333	30.5	33.43333333	0.096174863	8.600000381	11.73333333	0.364341025	50	46	-0.08
Algiers	0.650175002	Perth	0.649454355	Tunis	0.66082187	Beirut	0.747885219	-4.808050169	17.79583359	20.4	2.604166412	679	611.6666667	-67.33333333	30.70000076	32.56666667	0.060803448	6.5	10.33333333	0.58974359	99	108	0.090909091
Almaty	0.533983573	Bishkek	0.626081981	Yerevan	0.779994339	Ankara	0.873882014	-0.4519104	9.774999619	11	1.225000381	504	628	124	30.5	31.83333333	0.043715847	-11.69999981	-9.333333333	-0.202279189	81	113	0.395061728
Amman	1.165477655	Nicosia	0.487557498	Los Angeles	0.622944374	Torreon	0.645770128	3.216651205	16.86666679	19.43333333	2.56666654	306	287.6666667	-18.33333333	29.79999924	35.33333333	0.185682357	1.299999952	5.1	2.923077067	69	69	0
Amsterdam	0.870396207	Paris	0.605775952	London	0.702239448	Rotterdam	0.709366558	-3.483275757	10.04166698	11.3	1.258333015	863	842.6666667	-20.33333333	20.10000038	23.5	0.169154207	-1.100000024	1.5	-2.363636334	96	92.66666667	-0.034722222
Andorra	1.122937823	San Marino	0.356829558	Canberra	0.522351516	Milan	0.615207109	1.417148641	9.091667175	11.83333333	2.741666158	900	867.3333333	-32.66666667	21.5	27.36666667	0.272868217	-3.5	0.266666667	-1.076190476	105	106	0.00952381
Ankara	1.356037115	Tashkent	0.466386454	Ashgabat	0.646174241	Gaziantep	0.696921247	1.384463298	11.1916666	14.1	2.908333397	393	384	-9	28.20000076	34.63333333	0.228132354	-7.400000095	-2.333333333	-0.684684689	53	53.66666667	0.012578616
Antananarivo	0.466426124	Belo Horizonte	0.68628165	Hanoi	0.888309374	Khulna	0.999218799	0.998388672	19.15833282	20.63333333	1.475000509	1260	1376.333333	116.3333333	27.89999962	29.36666667	0.052568712	10	11.46666667	0.146666667	289	331.3333333	0.146482122
Arequipa	0.809364306	Amman	1.013744528	Asmara	1.0531433	Alexandria	1.114137948	15.53003137	15.39999962	16.8	1.400000381	58	69.66666667	11.66666667	23.39999962	25.9	0.106837625	7	6.433333333	-0.080952381	20	27.33333333	0.366666667
Ashgabat	0.911939325	Qom	0.481073764	Quetta	0.538367687	Shiraz	0.550709303	-3.299979452	16.72500038	18.36666667	1.641666285	236	240	4	36.59999847	40.36666667	0.102914436	-4.400000095	-2	-0.545454555	39	48	0.230769231
Asmara	0.506906794	Lusaka	0.580612115	Dodoma	0.857818598	Lilongwe	0.903356166	0.083305015	17.32083321	19	1.679166794	469	487.6666667	18.66666667	28.60000038	28.56666667	-0.001165514	6.300000191	8.466666667	0.343915303	161	176.3333333	0.095238095
Asuncion	1.089323512	Tampa	0.752901346	Orlando	0.873913874	Jacksonville	1.131765104	2.650584959	22.66250038	24.9	2.237499619	1451	1547.333333	96.33333333	32.20000076	36.13333333	0.122153183	12	13.83333333	0.152777778	166	187	0.126506024
Athens	1.033231598	Fez	0.512647753	Taizz	0.54387098	Adana	0.622192846	-3.928726603	17.86666679	20.36666667	2.499999873	416	401.6666667	-14.33333333	30.60000038	36.3	0.186274495	4.300000191	7.9	0.837209221	67	67	0
Atlanta	1.044109275	Memphis	0.945833387	Nashville	1.173268279	Houston	1.21213202	1.289972941	16.32500076	18.7	2.374999237	1293	1444.333333	151.3333333	32.29999924	35.4	0.095975258	-0.100000001	1.333333333	-14.33333313	142	158	0.112676056
Auckland	0.704554688	Sydney	0.64877899	Buenos Aires	0.82339465	Montevideo	1.075031917	-2.928043928	15.29166698	17.2	1.908333015	1319	1261.333333	-57.66666667	23.79999924	26.53333333	0.114845974	7.199999809	8.566666667	0.189814846	153	135.6666667	-0.11328976
Austin	1.472812308	Peshawar	1.279742857	Irbil	1.333405191	Adana	1.361549432	3.738066406	20.07083321	22.66666667	2.59583346	828	771.3333333	-56.66666667	35	38.86666667	0.11047619	4.400000095	5.566666667	0.265151488	122	118	-0.032786885
Baghdad	0.907781847	Ahvaz	0.412533955	Basra	0.437984666	Kuwait	0.853162995	-2.058659871	23.39166641	25.5	2.108333588	174	174.6666667	0.666666667	42.40000153	46.8	0.103773545	1.700000048	6.366666667	2.745097934	32	35.33333333	0.104166667
Baku	0.941751403	Athens	0.430189604	Tunis	0.598612472	Madrid	0.668874121	-2.411945801	14.17916679	17.53333333	3.35416654	249	281.6666667	32.66666667	28.20000076	33.33333333	0.182033065	-0.5	3.6	-8.2	36	41.33333333	0.148148148
Baltimore	1.491633547	Nashville	0.477534745	Charlotte	0.579990621	Memphis	0.710917988	-3.130015666	13.08333302	16.43333333	3.350000318	1119	1228.666667	109.6666667	30.29999924	35.63333333	0.176017631	-5.199999809	-1.366666667	-0.737179478	109	133	0.220183486
Bamako	0.763576035	Niamey	0.802115329	Ouagadougou	0.848578086	Ndjamena	0.857188405	0.866691284	28.125	30.3	2.175	900	935.6666667	35.66666667	37.70000076	41.26666667	0.094606521	17.10000038	18.83333333	0.101364498	267	272.3333333	0.019975031
Bandar Lampung	1.018883136	Manaus	0.558514851	Jakarta	0.67335741	Medan	0.888176137	-2.329986979	26.86249924	28.1	1.237500763	2200	2066	-134	31.20000076	33.36666667	0.069444418	22.5	22.86666667	0.016296296	290	319.3333333	0.101149425
Bandar Seri Begawan	1.387077663	Melekeok	0.595723878	Bogor	1.243852363	Pekanbaru	1.521510552	2.604065058	27.35833359	29.2	1.841666412	3869	3362.333333	-506.6666667	31.79999924	33.1	0.040880528	23	25.63333333	0.114492754	415	429.3333333	0.034538153
Bandung	0.537880954	Belmopan	0.380040266	Miami	0.756759517	Santo Domingo	0.772880481	10.30200423	23.72083282	25.1	1.379167175	2278	2010.333333	-267.6666667	29.39999962	31.23333333	0.06235829	18	18.53333333	0.02962963	294	277	-0.057823129
Bangalore	1.076564515	Mandalay	0.411983962	Hyderabad	0.517903017	Naypyidaw	0.665966677	8.999993286	24.25416756	25.93333333	1.679165777	821	947.6666667	126.6666667	32.70000076	36.3	0.110091717	16.89999962	16.5	-0.023668617	169	229.6666667	0.358974359
Bangkok	0.731558341	Chennai	0.341513109	Managua	0.989167329	Abuja	1.027587744	-0.660011393	28.40416718	30.06666667	1.662499491	1353	1495.666667	142.6666667	34.09999847	37.13333333	0.088954105	21.60000038	22.23333333	0.029320969	296	339.3333333	0.146396396
Bangui	0.795667945	Teresina	0.801378873	Mbuji-Mayi	0.964380458	Abuja	1.037268671	0.728356081	25.97916603	28.2	2.220833969	1599	1631	32	32.09999847	36	0.12149538	19.60000038	21.46666667	0.095238074	238	247	0.037815126
Banja Luka	1.992493904	Dallas	0.495764768	Louisville	0.740230705	Charlotte	0.789418109	-11.96038106	11.30000019	13.96666667	2.666666476	1014	1003	-11	25.20000076	32.63333333	0.294973506	-5	-0.8	-0.84	105	120.6666667	0.149206349
Banjul	1.713002385	Bamako	0.992707411	Kano	1.005325881	Zaria	1.077561483	-0.803861793	26.22083282	28.2	1.979167175	857	702.3333333	-154.6666667	32.70000076	35.96666667	0.099898038	19.39999962	18.23333333	-0.060137439	320	279.3333333	-0.127083333
Barcelona	1.230115116	Adelaide	0.613777727	Lisbon	0.642522237	Cape Town	0.656870737	-6.448311806	16.27499962	18.76666667	2.491667048	617	578.6666667	-38.33333333	27.5	30.9	0.123636364	6.300000191	8.5	0.349206308	85	90.33333333	0.062745098
Barranquilla	1.05082387	Maracaibo	0.88013093	Dili	1.050497554	Managua	1.083604591	-0.2300118	28.16250038	29.46666667	1.304166285	855	661.3333333	-193.6666667	32.70000076	34.3	0.048929639	23.29999924	24.4	0.047210335	136	172.6666667	0.269607843
Basra	1.002613305	Medina	0.680475798	Kuwait	0.712944187	Ahvaz	0.8416717	-6.013534749	24.82083321	27.06666667	2.24583346	161	189	28	43.40000153	44.63333333	0.028417783	3.299999952	9.166666667	1.777777818	35	56.33333333	0.60952381
Basseterre	0.612934849	Saint John's	0.397692089	Kingston	0.44191815	Port-of-Spain	0.51660524	-0.183993937	26.67083359	28.16666667	1.495833079	1254	990	-264	31.10000038	32.4	0.04180063	22.20000076	23.5	0.058558522	157	126.3333333	-0.195329087
Batumi	0.904854135	Joinville	1.344483593	Florianopolis	1.474513338	Curitiba	1.542484344	-15.28004663	14.52083302	16.8	2.279166985	2219	2303.333333	84.33333333	26.79999924	29.93333333	0.116915455	3.299999952	4.733333333	0.434343455	269	321.6666667	0.195786865
Beijing	0.931058868	Tianjin	0.992766665	Zibo	1.035143663	Jinan	1.097397526	-0.798865967	12.41666698	14.5	2.083333015	569	719	150	31.29999924	33.23333333	0.061767864	-9.5	-6.8	-0.284210526	201	276.6666667	0.376451078
Beirut	0.761372686	Valencia	0.622347513	Bangalore	0.624311795	Mandalay	0.661142465	-23.64199361	19.92499924	22.76666667	2.84166743	829	754	-75	30.70000076	34.36666667	0.119435368	9.600000381	12.03333333	0.253472172	192	170.3333333	-0.112847222
Belem	2.358063397	Jakarta	0.970241707	Paramaribo	1.196477504	Sao Luis	1.273930319	4.724414469	26.61666679	28.83333333	2.21666654	2975	2267.333333	-707.6666667	31.10000038	35.36666667	0.13719184	22.39999962	23.5	0.049107161	442	352.3333333	-0.202865762
Belfast	0.794966013	Cardiff	0.220413339	Glasgow	0.497551711	Birmingham	0.55907809	-3.100017497	9.533333778	10.63333333	1.099999555	835	983.3333333	148.3333333	17.60000038	21.06666667	0.196969671	0.899999976	2.333333333	1.592592661	85	109.3333333	0.28627451
Belgrade	2.159518671	San Antonio	0.638292427	Austin	0.654764949	Bursa	0.861037537	-15.33131226	11.88333321	15.36666667	3.48333346	668	666	-2	25.79999924	33.73333333	0.307493579	-4.599999905	1.033333333	-1.224637686	91	86.66666667	-0.047619048
Belmopan	0.694642355	Santo Domingo	0.279218731	Bangui	0.623374551	San Juan	0.757092691	1.218039347	25.84166718	26.93333333	1.091666158	1841	1688	-153	32.79999924	33.4	0.018292707	18	19.26666667	0.07037037	278	244	-0.122302158
Belo Horizonte	0.365449664	Rajshahi	0.49323827	Kolkata	0.55648756	Goiania	0.715916118	4.459957721	21.125	22.96666667	1.841666667	1545	1472.666667	-72.33333333	30	30.7	0.023333333	11.69999981	12.46666667	0.065527083	322	311	-0.034161491
Benin City	0.798838127	Sao Luis	0.682527298	Panama City	0.879488111	Semarang	0.929824796	-3.824492633	26.55833244	28.06666667	1.508334223	2058	2165.333333	107.3333333	32.09999847	34.1	0.062305346	19.70000076	22.9	0.162436503	339	381	0.123893805
Benoni	0.442456705	Puebla	0.379962821	Cordoba	0.566146274	Pretoria	0.576316624	-7.099620933	15.76666641	18.13333333	2.366666921	738	733	-5	27.89999962	28.06666667	0.005973729	1.899999976	4.233333333	1.228070203	135	156.3333333	0.158024691
Berlin	1.473413669	Canberra	0.327151667	Rostov	0.639895733	San Marino	0.705271177	-17.23879012	9.858333588	11.63333333	1.774999746	583	565.3333333	-17.66666667	22	28.13333333	0.278787879	-3.900000095	-1.4	-0.64102565	65	66.66666667	0.025641026
Bern	1.17515476	San Marino	0.25501038	Milan	0.348136426	Banja Luka	0.695739313	-2.999532674	9	11.36666667	2.366666667	1035	896.6666667	-138.3333333	22.29999924	27.2	0.219730983	-5.300000191	-0.533333333	-0.899371073	123	99	-0.195121951
Bir Lehlou	1.023901975	Kuwait	0.272627684	Medina	0.405272884	Basra	0.661310723	3.250550944	23.45833397	25.6	2.141666031	27	30	3	39.79999924	44.03333333	0.10636518	5.800000191	9.666666667	0.666666612	8	7	-0.125
Birmingham	1.031014914	Paris	0.555189403	London	0.664079201	Lyon	0.698349877	-3.608281047	9.762499809	11.2	1.437500191	901	700.6666667	-200.3333333	19.29999924	23.56666667	0.22107086	-0.400000006	1.7	-5.249999937	92	78	-0.152173913
Bishkek	0.847135429	Tashkent	0.242726673	Gaziantep	0.606719688	Dushanbe	0.693506976	-1.561377564	11.29166698	13.43333333	2.141666349	434	493.6666667	59.66666667	30.70000076	34.46666667	0.122692697	-9.5	-5.7	-0.4	72	89.33333333	0.240740741
Bissau	0.635147929	Surat	0.861629381	Banjul	0.959722703	Chennai	1.174459139	9.33495992	27.02499962	28.1	1.075000381	1676	1453.666667	-222.3333333	32.79999924	35.26666667	0.075203277	20.20000076	19.76666667	-0.021452182	543	490.6666667	-0.096378146
Bloemfontein	0.545951499	Dushanbe	0.473265178	Vereeniging	0.531126292	Gaziantep	0.705809998	9.440041339	16.10833359	18.73333333	2.624999746	564	550	-14	31.39999962	32.3	0.028662433	-0.899999976	1.566666667	-2.740740787	97	99.33333333	0.024054983
Bogor	0.883228859	Bandar Seri Begawan	1.071387722	Melekeok	1.183894872	Padang	1.516830191	-1.68666968	26.375	27.66666667	1.291666667	3641	3540.333333	-100.6666667	31.10000038	33.73333333	0.084673084	21.5	22.03333333	0.024806202	390	429.3333333	0.100854701
Boston	0.868958812	Charlotte	0.509928483	Atlanta	0.537854972	Nashville	0.599279548	-7.124965617	10.26666641	12.86666667	2.600000254	1141	1255	114	28	31.36666667	0.120238095	-8.800000191	-4.266666667	-0.515151526	105	127.3333333	0.212698413
Brasilia	0.689873323	Goiania	0.32351103	Cuiaba	0.452965476	Kinshasa	0.457659127	0.936687012	20.69166565	23.23333333	2.541667684	1519	1661.666667	142.6666667	28.10000038	30.56666667	0.087781717	12	14.6	0.216666667	247	289.3333333	0.171390013
Bratislava	1.871776102	Canberra	0.72216612	Skopje	0.779746664	Tbilisi	0.940833058	-12.86698978	10.3791666	12.96666667	2.587500064	637	650.6666667	13.66666667	23.60000038	31.06666667	0.31638416	-5.099999905	-1.2	-0.764705878	74	80.33333333	0.085585586
Brazzaville	1.040844488	Kinshasa	0.535628257	Bangkok	0.539909668	San Salvador	0.569535933	0.07053833	25.36666679	27.73333333	2.36666654	1511	1412	-99	30.70000076	34.33333333	0.118349592	18.89999962	20.46666667	0.082892438	264	246	-0.068181818
Bridgeport	1.080601213	Providence	0.487887806	Virginia Beach	0.524692925	Richmond	0.610794269	0.641123657	10.97083378	13.63333333	2.662499555	1192	1254	62	28.20000076	31.33333333	0.111111081	-7.300000191	-3.133333333	-0.570776267	110	124.6666667	0.133333333
Brisbane	0.920628963	Campinas	0.641013627	Orlando	0.710989654	Tampa	0.743404318	-4.555019124	20.41666603	22.2	1.783333969	1284	1116.666667	-167.3333333	30.39999962	31.33333333	0.030701767	9.699999809	10.6	0.092783527	286	176.6666667	-0.382284382
Brussels	1.384361077	Canberra	0.670240929	Montevideo	0.709837887	San Marino	0.728713716	-15.55028853	10.77499962	12.6	1.825000381	802	794	-8	21.29999924	26.53333333	0.245696445	-1.200000048	1.333333333	-2.111111067	77	83	0.077922078
Bucaramanga	1.54882012	Cebu	0.607773473	Zamboanga	0.713432768	Havana	0.747389592	3.189882813	22.89166641	25.5	2.608333588	1990	1289.666667	-700.3333333	28.20000076	30.76666667	0.091016519	18	20.36666667	0.131481481	282	168.3333333	-0.403073286
Bucharest	1.490738028	Almaty	0.73790474	Bishkek	0.992405952	Yerevan	1.09507304	-1.108381958	10.7458334	13.63333333	2.887499936	603	599.3333333	-3.666666667	26.60000038	33.53333333	0.260651611	-7.800000191	-3.4	-0.564102575	83	86.33333333	0.040160643
Budapest	1.894243591	Skopje	0.545914917	Bursa	0.776097556	Canberra	0.778016282	-5.500000204	11.23333359	14.26666667	3.033333079	545	547.3333333	2.333333333	24.39999962	32.2	0.319672152	-4	-0.266666667	-0.933333333	65	67.33333333	0.035897436
Buenos Aires	1.022133431	Sydney	0.499320075	Podgorica	0.677114655	Tirana	0.807397555	-0.682490641	17.29583359	18.43333333	1.137499746	1242	1090.666667	-151.3333333	27.89999962	30.33333333	0.087216263	5.599999905	8.066666667	0.440476215	118	146	0.237288136
Buffalo	2.005521923	Louisville	0.545717002	Washington, D.C.	0.583723951	Providence	0.647480826	-4.654961344	8.795833588	11.93333333	3.137499746	972	1038.333333	66.33333333	25.29999924	30.63333333	0.210803726	-9	-4.766666667	-0.47037037	97	115.6666667	0.192439863
Bujumbura	0.627542235	Port-au-Prince	0.628547289	Barranquilla	0.654454303	Ogbomosho	0.6700902	15.16493738	24.45000076	26.53333333	2.08333257	1115	1007.333333	-107.6666667	30.29999924	33.8	0.115511579	18.60000038	20.7	0.112903203	177	163.6666667	-0.075329567
Bursa	1.145431861	Adana	0.787031444	San Antonio	0.862810609	Fez	0.876606443	-3.204998169	14.16250038	16.56666667	2.404166285	610	643.6666667	33.66666667	28.5	34.1	0.196491228	-0.600000024	2.7	-5.499999821	83	86.33333333	0.040160643
Busan	0.637046198	Hiroshima	0.946336236	Fukuoka	1.021226608	Nanchang	1.166433542	-0.707217814	14.10000038	16.16666667	2.066666285	1480	1644.333333	164.3333333	29.89999962	30.8	0.030100348	-0.800000012	0.233333333	-1.291666662	263	307	0.16730038
Calgary	0.999669015	Lanzhou	0.928890949	Denver	1.030977623	Minneapolis	1.152267054	-15.02696391	4.133333206	6.266666667	2.13333346	422	453	31	23	26.83333333	0.166666667	-15.89999962	-13.2	-0.169811301	88	85	-0.034090909
Cali	0.989737571	Bangui	0.723097603	Cebu	0.793439315	Kampala	0.925689868	0.966685181	23.91250038	26.03333333	2.120832952	1753	1361	-392	29.70000076	32.73333333	0.102132407	18.20000076	20	0.098901053	270	181	-0.32962963
Campinas	0.343736009	Brisbane	0.346364568	Nanning	0.57091322	Sao Paulo	0.598974304	4.555019124	20.29583359	21.43333333	1.137499746	1304	1401.666667	97.66666667	29.29999924	29.5	0.006825965	10.69999981	10.63333333	-0.006230512	232	239	0.030172414
Canberra	1.099559699	Skopje	0.756327915	Bursa	0.800767414	Konya	1.0066022	6.716977578	13.39999962	15	1.600000381	697	622.3333333	-74.66666667	25.60000038	29.6	0.156249983	-0.400000006	1.3	-4.249999952	75	76.33333333	0.017777778
Cape Town	0.806154231	Perth	0.444513097	Algiers	0.668923386	Tunis	0.700099158	-1.964996338	17.38750076	18.5	1.112499237	560	683.6666667	123.6666667	25.29999924	27.63333333	0.092226647	9	9.3	0.033333333	97	130.3333333	0.343642612
Caracas	0.772587857	Beirut	0.444676503	Perth	0.454606225	Valencia	0.689659952	23.37097656	21.53750038	22.66666667	1.129166285	874	805.6666667	-68.33333333	27.39999962	29.06666667	0.060827265	15.39999962	15.23333333	-0.010822486	110	117.3333333	0.066666667
Cardiff	0.891861408	Montevideo	0.859294037	Seattle	0.983889711	Melbourne	0.993918661	-16.64195316	10.47916698	12.23333333	1.754166349	1036	995.6666667	-40.33333333	19.79999924	24.16666667	0.220538768	1.100000024	3.1	1.818181757	114	124.6666667	0.093567251
Cartagena	1.1525857	Maracaibo	0.730704362	Managua	0.828314324	Dili	0.828405313	0.330238241	27.80416679	29.1	1.295833206	1025	826.6666667	-198.3333333	31.70000076	33.76666667	0.065194506	23.79999924	23.4	-0.016806691	175	198.3333333	0.133333333
Casablanca	0.722506165	Tripoli	0.258815004	Tijuana	0.416997333	San Diego	0.512839026	-0.707476196	17.81666756	19.56666667	1.74999911	406	337.6666667	-68.33333333	27.39999962	28.96666667	0.05717763	9.399999619	9.233333333	-0.017730457	82	71.33333333	-0.130081301
Cebu	0.706649596	Paramaribo	0.789464903	Bangui	0.805851715	Surabaya	0.862404433	-4.484945882	27.83333397	29.16666667	1.333332698	1534	1739.333333	205.3333333	33.29999924	34.7	0.042042066	22.39999962	24.23333333	0.081845257	182	223.3333333	0.227106227
Changchun	0.699660795	Shenyeng	0.627125319	Jilin	0.907610294	Harbin	1.099453686	-2.060029297	5.362500191	7.666666667	2.304166476	611	667.3333333	56.33333333	27.79999924	30.1	0.082733843	-21	-18.83333333	-0.103174603	186	199	0.069892473
Changsha	0.958534003	Nanchang	0.677532342	Osaka	0.917099349	Fuzhou	1.008167155	0.480022379	17.63750076	20.13333333	2.49583257	1441	1507.333333	66.33333333	33.40000153	36.66666667	0.097804341	2.099999905	4	0.904761991	207	255.3333333	0.233494364
Charlotte	1.036612275	Memphis	0.679358444	Nashville	0.757538056	Atlanta	0.825320953	-0.085007731	15.5666666	18.4	2.833333397	1156	1278.333333	122.3333333	32.29999924	35.5	0.099071233	-1.399999976	0.4	-1.285714291	116	132.6666667	0.143678161
Chengdu	0.75507802	Antananarivo	0.861475978	Thimphu	0.880880294	Nanchong	0.916105092	-11.75336267	16.71249962	18.63333333	1.920833715	964	1042.333333	78.33333333	29	31.8	0.096551724	2.099999905	5.033333333	1.396825506	240	287.6666667	0.198611111
Chennai	0.738639435	Kaduna	1.232127625	Abuja	1.288458652	Teresina	1.326469221	-2.569972331	29.12083435	30.1	0.979165649	1245	1318	73	37.40000153	40.03333333	0.070409939	20.70000076	20.76666667	0.003220575	344	365	0.061046512
Chicago	1.062464459	St. Louis	0.478344014	Kansas City	0.667801318	Columbus	0.780162462	-3.194972941	10.1916666	13.3	3.108333397	949	982.3333333	33.33333333	28.5	32.93333333	0.155555556	-11.5	-5.4	-0.530434783	102	123.3333333	0.209150327
Chisinau	1.558738839	Skopje	0.587322924	Canberra	0.70897634	Tbilisi	0.831007061	-5.005017497	10.17083359	12.66666667	2.495833079	542	526.6666667	-15.33333333	25.10000038	30.7	0.223107551	-7.400000095	-3.433333333	-0.536036042	74	71.66666667	-0.031531532
Chittagong	1.522428847	Tainan	1.296173271	Kaohsiung	1.364698773	Dhaka	2.356727492	0.670010783	25.94166756	27.76666667	1.82499911	2987	3147.333333	160.3333333	32.90000153	34.1	0.036474116	17	16.16666667	-0.049019608	761	835.3333333	0.097678493
Chongqing	1.08112003	Mbabane	0.493449207	Campinas	0.69060039	Brisbane	0.731049727	-3.248326251	18.22500038	21	2.774999619	1132	1185	53	30.89999962	36.03333333	0.166127307	3.900000095	7.833333333	1.008546959	185	208.3333333	0.126126126
Cincinnati	1.719314792	Nashville	0.608850645	Charlotte	0.695400306	Louisville	0.745304015	-2.9919104	11.82083321	15.2	3.379166794	1075	1106.666667	31.66666667	29.5	35	0.186440678	-7.900000095	-3.466666667	-0.56118144	116	131.6666667	0.135057471
Ciudad Juarez	0.908291674	Kermanshah	0.559203037	Shiraz	0.718850581	Quetta	0.859325893	2.68962911	17.29583359	19.9	2.604166412	228	213	-15	35.5	38.63333333	0.088262911	-2.299999952	0.3	-1.130434785	45	45.33333333	0.007407407
Cleveland	1.539223871	Louisville	0.54670683	Richmond	0.599865791	Washington, D.C.	0.615348548	-3.244969889	10.4333334	13.33333333	2.899999936	948	989.6666667	41.66666667	27	32.46666667	0.202469136	-8.600000381	-4.066666667	-0.527131804	95	102	0.073684211
Cologne	1.31205089	San Marino	0.375138704	Canberra	0.55150597	Milan	0.64068921	-7.012853597	10.8708334	12.56666667	1.69583327	783	790	7	21.79999924	27.53333333	0.262996986	-1.399999976	1.2	-1.857142872	84	88.33333333	0.051587302
Colombo	0.459600806	Port Harcourt	0.775415421	Semarang	0.861207129	Sri Jawewardenepura Kotte	0.907703125	-2.121963501	27.64583397	28.6	0.954166031	2410	2445	35	31.29999924	33.3	0.06389779	23.60000038	23.33333333	-0.011299451	382	445	0.164921466
Columbus	1.512321333	Louisville	0.785157766	Richmond	0.819882486	Charlotte	0.903893009	-1.754957479	10.98750019	14.1	3.112499809	964	998	34	28.39999962	34.03333333	0.198356824	-8.899999619	-4.3	-0.516853912	108	116.6666667	0.080246914
Conakry	0.634681291	Monrovia	1.898761381	Freetown	2.45925962	Ujungpandang	3.103089436	-3.220966187	27.39166641	29.43333333	2.041666921	3648	3659	11	33.29999924	36.26666667	0.089089114	22.10000038	24.36666667	0.102564084	1099	1114.666667	0.014255384
Cordoba	1.062877975	Pretoria	0.513316963	Lobamba	0.75118383	Vereeniging	0.769835596	-5.693037516	17.20833397	18.8	1.591666031	859	790.6666667	-68.33333333	29.29999924	32.16666667	0.097838481	4.300000191	4.466666667	0.038759644	158	136.3333333	-0.137130802
Cotonou	0.650413871	Fortaleza	0.466656694	Ho Chi Minh City	0.496460958	Lagos	0.695619604	-2.64999068	27.17499924	28.63333333	1.458334096	1243	1376.333333	133.3333333	31.79999924	33.5	0.053459145	21.5	24.5	0.139534884	287	358.3333333	0.2485482
Cuiaba	1.292599621	Merida	0.670216639	Abuja	0.704407905	Ilorin	0.748160748	5.397032306	25.29999924	28.26666667	2.96666743	1408	1348.333333	-59.66666667	32.59999847	37.1	0.138036863	17	17.8	0.047058824	213	213.6666667	0.00312989
Curitiba	0.557943138	Florianopolis	0.741077057	Porto Alegre	0.907554938	Sydney	0.942715469	2.159971517	17.31666756	18.7	1.383332443	1542	1561	19	26.89999962	27.26666667	0.013630745	7.599999905	9.533333333	0.254385981	207	199.3333333	-0.037037037
Daegu	0.595622491	Ulsan	0.832552401	Gwangju	0.854594692	Daejeon	1.067704142	-0.320057983	13.7458334	16.06666667	2.32083327	1088	1151.333333	63.33333333	31.89999962	33.1	0.037617567	-5	-2.4	-0.52	227	256.6666667	0.130690162
Daejeon	0.621577021	Gwangju	0.789731441	Suwon	0.869590724	Seoul	1.032624157	-1.164580078	12.69583321	14.86666667	2.17083346	1329	1442.666667	113.6666667	31.29999924	32.7	0.04472846	-6.599999905	-4.166666667	-0.36868686	307	348	0.133550489
Dakar	0.670106126	Praia	0.72553698	Luanda	0.961924791	Dodoma	1.494121452	0.200866292	24.42083359	26.26666667	1.845833079	373	370.6666667	-2.333333333	32.90000153	32.4	-0.015197614	17.20000076	18.5	0.075581348	150	155.3333333	0.035555556
Dalian	0.559023666	Qingdao	0.544159204	Jinan	0.854788834	Zibo	1.090243947	-2.832859126	11.58333302	13.6	2.016666985	644	690.6666667	46.66666667	28.5	30.1	0.056140351	-7.300000191	-4.8	-0.342465771	170	211.3333333	0.243137255
Dallas	1.53546019	Austin	1.266016122	San Antonio	1.288514755	Peshawar	1.352684673	-2.553074137	18.86249924	21.56666667	2.70416743	932	876.6666667	-55.33333333	35.40000153	39.26666667	0.109227824	1.600000024	3.2	0.99999997	129	128.3333333	-0.005167959
Dar es Salaam	0.423593903	Barquisimeto	0.46705328	Phnom Penh	0.540010837	Kananga	0.600816866	3.249979897	26.28750038	27.56666667	1.279166285	1062	1108.333333	46.33333333	32	33.3	0.040625	20.39999962	20.3	-0.004901942	255	237.6666667	-0.067973856
Davao	0.867644265	Paramaribo	0.725837474	Manaus	0.924764483	Jakarta	0.92778373	-1.274986776	27.35833359	28.7	1.341666412	1975	1952.666667	-22.33333333	32.29999924	34.5	0.06811148	22.39999962	23.3	0.040178589	204	238	0.166666667
Delhi	0.766969851	Kanpur	0.4389177	Lucknow	0.497944797	New Delhi	0.813344888	-2.209994303	25.04583359	27.23333333	2.187499746	729	829.3333333	100.3333333	39.40000153	42.83333333	0.087140398	7.900000095	9.533333333	0.20675104	243	289.6666667	0.192043896
Denver	1.055419086	Bishkek	1.069971376	Almaty	1.11799688	Salt Lake City	1.174133127	3.133891398	10.77499962	12.9	2.125000381	431	414.3333333	-16.66666667	30.20000076	34.13333333	0.130242797	-7.599999905	-5.666666667	-0.254385956	66	73.33333333	0.111111111
Detroit	1.506057369	Washington, D.C.	0.730846813	St. Louis	0.753099986	Louisville	0.888549314	-3.430410767	9.925000191	12.93333333	3.008333143	872	885	13	26.89999962	32.3	0.200743511	-9.800000191	-3.966666667	-0.595238103	90	105.3333333	0.17037037
Dhaka	0.658204699	Khulna	1.360114621	Malang	1.43797639	Rangoon	1.481232859	-0.883072713	25.83749962	27.73333333	1.895833715	2167	2225	58	33.90000153	36.13333333	0.065879991	15.19999981	14.3	-0.059210515	416	472	0.134615385
Dili	0.526614886	Maracaibo	0.414019768	Barranquilla	0.460912492	Lome	0.555040105	2.170588417	26.61666679	29.13333333	2.51666654	881	789.6666667	-91.33333333	32.09999847	33.9	0.056074817	20.89999962	23.33333333	0.116427453	148	141	-0.047297297
Djibouti	0.903535799	Al Hudaydah	1.073829539	Jeddah	1.439781053	Muscat	1.514029126	3.202931112	29.58749962	32.13333333	2.545833715	132	152.6666667	20.66666667	37.90000153	43.23333333	0.14072115	21.89999962	24.86666667	0.135464251	21	31.33333333	0.492063492
Dnipro	1.837206936	Skopje	0.585624739	Canberra	0.792857437	Tbilisi	0.96001352	-6.479966227	8.800000191	12.03333333	3.233333143	530	532	2	25	31.93333333	0.277333333	-9.300000191	-4.833333333	-0.480286749	63	67.33333333	0.068783069
Dodoma	0.881149158	Hyderabad	0.553794112	Pune	0.653251417	Karachi	0.732347523	11.21667708	22.49166679	24.56666667	2.074999873	693	554	-139	30.5	33.86666667	0.110382514	13.60000038	14.76666667	0.085784283	149	137	-0.080536913
Doha	0.737808359	Makkah	0.456548755	Dubai	0.601804235	Riyadh	0.803668622	-3.856534627	27.08333397	29.4	2.316666031	85	96.66666667	11.66666667	40.20000076	43.63333333	0.085406281	11.19999981	15.13333333	0.351190499	27	28	0.037037037
Dongguan	1.02914352	Shenzhen	0.740751499	Taichung	0.855347963	Hanoi	0.992112096	-0.496518389	22.25416565	24.46666667	2.212501017	1720	1957.666667	237.6666667	33	34.5	0.045454545	10.80000019	11.9	0.101851832	276	367.3333333	0.330917874
Douala	1.852124866	Monrovia	1.673078957	Freetown	1.852519124	Conakry	2.007229705	2.250146891	26.52083397	28.1	1.579166031	3188	3947	759	31.29999924	33.8	0.079872231	21.39999962	23.63333333	0.10436139	569	723.3333333	0.271236087
Dubai	0.6899696	Khartoum	0.690521888	Makkah	0.806166148	Riyadh	0.859008746	-9.641917928	27.45833397	29.03333333	1.574999364	107	96.33333333	-10.66666667	40	42.53333333	0.063333333	12.5	15.33333333	0.226666667	36	37	0.027777778
Dublin	0.750240564	Leeds	0.604489276	Cardiff	0.608846979	Paris	0.624377056	0.496946411	10.20416641	11.53333333	1.329166921	716	770.3333333	54.33333333	18.70000076	22.03333333	0.178253071	1.600000024	3.666666667	1.291666633	71	91	0.281690141
Durban	0.356632614	Kigali	0.537963443	Xiamen	0.741291048	Rio de Janeiro	0.810546454	-27.91142293	20.62916756	22.33333333	1.704165777	1017	1015.666667	-1.333333333	29.79999924	29.26666667	-0.017897067	11.39999962	13.2	0.157894776	134	147.6666667	0.10199005
Dushanbe	1.175739595	Irbil	0.230107697	Mosul	0.421560407	Torreon	0.655821654	-2.380991618	15.17500019	18.3	3.124999809	569	655.6666667	86.66666667	33.79999924	39.06666667	0.155818567	-5	2.8	-1.56	118	139.6666667	0.183615819
Edinburgh	0.984178966	Paris	0.288879486	London	0.345065108	Lille	0.476201533	-7.081634928	8.766666412	10.43333333	1.666666921	659	710	51	17.70000076	21.96666667	0.24105456	-0.5	1.266666667	-3.533333333	67	76.33333333	0.139303483
Faisalabad	0.488345819	Lahore	0.532983529	Gujranwala	0.659752334	Multan	0.850969196	0.149990845	24.20416641	26.26666667	2.062500254	364	389	25	40.79999924	43.43333333	0.064542504	5.099999905	6.666666667	0.307189567	101	112.6666667	0.115511551
Fez	1.734200644	Mosul	0.438626902	Irbil	0.568752727	San Bernardino	0.688279771	2.290402832	18.0625	20.8	2.7375	543	443.6666667	-99.33333333	31.89999962	39.3	0.231974936	4	6.3	0.575	87	80.66666667	-0.072796935
Florianopolis	1.135070344	Hamilton	0.542062508	Nukualofa	0.789361458	Joinville	0.881609466	4.714205768	20.05416679	21.6	1.545833206	1574	1582	8	29.20000076	29.4	0.006849289	11.10000038	14.4	0.297297253	175	201.3333333	0.15047619
Fortaleza	0.598518832	Managua	0.520950467	Cotonou	0.686650019	Phnom Penh	0.717610713	8.402998696	26.58749962	27.96666667	1.379167048	1566	1341.333333	-224.6666667	31	32.03333333	0.033333333	22.10000038	23.43333333	0.060331807	341	332.3333333	-0.025415445
Freetown	1.961678848	Conakry	0.845861205	Monrovia	1.30217538	Ujungpandang	2.644858638	1.061511434	26.70833397	27.6	0.891666031	3070	3814.333333	744.3333333	31.60000038	31.8	0.006329102	21.89999962	23.8	0.08675801	801	970.3333333	0.211402414
Fukuoka	0.7496685	Nanchang	0.688978825	Hiroshima	0.718244282	Nagoya	0.830911894	-4.91502299	16.46666718	18.56666667	2.099999491	1691	1837.666667	146.6666667	31.70000076	33.76666667	0.065194506	2.5	4.733333333	0.893333333	281	319.6666667	0.137603796
Funchal	0.562499444	Rabat	0.84918139	Cape Town	0.956033934	Casablanca	0.967825252	1.375316569	18.42499924	20.3	1.875000763	623	482.3333333	-140.6666667	25	26.86666667	0.074666667	12.60000038	14.5	0.150793616	108	86.66666667	-0.197530864
Fuzhou	0.494702361	Brisbane	0.278916625	Nanning	0.308040574	Sao Paulo	0.409840843	1.375034955	19.98749924	22.23333333	2.245834096	1399	1480.666667	81.66666667	32.5	34.73333333	0.068717949	6.900000095	9.333333333	0.352656986	265	270	0.018867925
Gaborone	0.244838928	Leon	0.60279056	Irbil	0.735949677	Torreon	0.853222399	-3.496326662	21.26666641	22.86666667	1.600000254	473	453.6666667	-19.33333333	35.09999847	34.76666667	-0.009496633	5.099999905	5.733333333	0.124183028	90	99.33333333	0.103703704
Gaza	0.45669445	Alexandria	0.629649086	Taizz	0.692408919	Tel Aviv-Yafo	0.721168503	-0.329979858	19.97500038	22.1	2.124999619	348	302.3333333	-45.66666667	31	32.8	0.058064516	9.100000381	10.93333333	0.201465151	84	78.66666667	-0.063492063
Gaziantep	1.17028862	Irbil	0.479336662	Mosul	0.495057818	Torreon	0.561959178	-0.895940145	15.17916679	17.86666667	2.687499873	543	504.6666667	-38.33333333	33	39.1	0.184848485	-4	0.233333333	-1.058333333	98	90.33333333	-0.078231293
George Town	0.690295558	Porto-Novo	0.26068599	Cotonou	0.361806936	Phnom Penh	0.473186171	-12.79712585	26.92083359	28.13333333	1.212499746	1470	1316	-154	31.89999962	33.56666667	0.052246617	21.5	22.1	0.027906977	235	231.3333333	-0.015602837
Georgetown	0.723761309	Paramaribo	0.80889047	Surabaya	0.838117005	Cebu	0.891079553	-0.966943563	27.00416756	28.76666667	1.76249911	2005	1751.666667	-253.3333333	31.10000038	33.46666667	0.076098593	23.39999962	24.96666667	0.066951584	285	272.6666667	-0.043274854
Glasgow	0.526463867	Cardiff	0.533286525	Rotterdam	0.844093235	Birmingham	0.855354057	-4.374409994	8.758333206	10.23333333	1.475000127	1219	1210.333333	-8.666666667	18	21.16666667	0.175925926	-0.699999988	1.133333333	-2.619047647	143	147.3333333	0.03030303
Goiania	0.883906685	Cuiaba	0.6770948	Merida	0.681534165	Naypyidaw	0.806274007	-1.150420736	23.18333435	25.2	2.016665649	1693	1511.333333	-181.6666667	30.79999924	33.7	0.094155871	14	14.96666667	0.069047619	297	271.3333333	-0.086419753
Goyang	1.151840669	Seoul	0.9441193	Suwon	0.993508195	Daejeon	1.157077804	-0.086386763	11.36250019	14.13333333	2.770833143	1285	1435.333333	150.3333333	30.20000076	32.23333333	0.067328891	-8.199999809	-5.4	-0.341463399	310	442.6666667	0.427956989
Grand Turk	0.614552614	Willemstad	0.460053533	Barranquilla	0.59724828	Maracaibo	0.694278196	-9.265997721	26.56666565	27.76666667	1.200001017	717	620.6666667	-96.33333333	31.79999924	33.13333333	0.041928746	21.39999962	22.33333333	0.043613726	118	123.6666667	0.048022599
Guadalajara	1.352026712	Lahore	0.730945357	New Delhi	0.850725814	Gujranwala	0.865903386	10.88995544	21.31666756	22	0.683332443	944	907.6666667	-36.33333333	31.29999924	35.86666667	0.145899921	9.699999809	8.466666667	-0.127147749	248	218.3333333	-0.119623656
Guangzhou	1.118492991	Shenzhen	0.781592371	Taichung	0.81610558	Dongguan	0.915169254	-0.592610791	22.03750038	24.4	2.362499619	1667	1938.666667	271.6666667	33.09999847	34.63333333	0.046324318	10.10000038	11.63333333	0.151815138	268	361	0.347014925
Guatemala	1.182981037	Tegucigalpa	0.459406244	Maputo	0.641590202	Brasilia	0.780920433	-0.519089762	20.02083397	21.36666667	1.345832698	1254	1092.333333	-161.6666667	25.5	29.13333333	0.14248366	14.10000038	13.33333333	-0.054373548	266	227	-0.146616541
Guayaquil	1.112208816	Naypyidaw	0.87942092	Bangkok	0.962980034	Chennai	0.981251892	17.54652327	25.39166641	27.56666667	2.175000254	1016	769	-247	30.79999924	33.33333333	0.082251109	19.60000038	21.46666667	0.095238074	262	192	-0.267175573
Guiyang	0.979910671	Mbabane	0.490542262	Nanchong	0.606584687	Chongqing	0.742072523	-0.263392169	15.84166622	18.36666667	2.525000445	1124	1309.333333	185.3333333	27.89999962	31.1	0.114695356	1.799999952	4.866666667	1.703703775	213	253.6666667	0.190923318
Gujranwala	0.724096865	Lahore	0.636894421	New Delhi	0.870438912	Delhi	0.900457412	-0.600454305	23.34583282	26.03333333	2.687500509	592	663	71	39.79999924	43.53333333	0.093802366	5	7.466666667	0.493333333	167	199.6666667	0.195608782
Gwangju	0.612611602	Ulsan	0.905301306	Daejeon	0.993224206	Busan	1.091973694	0.375765177	13.73333359	16.23333333	2.499999746	1337	1403.333333	66.33333333	31.70000076	33.26666667	0.049421636	-4.400000095	-1.2	-0.727272733	277	288.3333333	0.040914561
Haifa	0.683446418	Taizz	0.658446086	Tel Aviv-Yafo	0.70939899	Mandalay	0.740644899	-19.21595886	19.5625	22.06666667	2.504166667	614	563	-51	30.70000076	33.5	0.091205185	8.300000191	10.43333333	0.257028084	160	153.6666667	-0.039583333
Haiphong	0.613851172	Dhaka	0.758612372	Shenzhen	0.84231535	Taichung	0.890733129	2.893053385	23.70833206	26.16666667	2.458334605	1755	1783.666667	28.66666667	32.29999924	34.63333333	0.072239447	14	16.63333333	0.188095238	375	381.3333333	0.016888889
Hamburg	1.230089991	San Marino	0.318820115	Lyon	0.525244484	Canberra	0.646947594	-9.632874552	9.604166985	10.96666667	1.362499682	764	745	-19	20.79999924	26.23333333	0.261217995	-3.099999905	-0.766666667	-0.752688164	75	81	0.08
Hamilton	0.638941745	Nukualofa	0.906880635	Florianopolis	1.056315065	Porto Alegre	1.078596696	-11.15567793	22.25	23.3	1.05	1517	1544.333333	27.33333333	29.60000038	31.76666667	0.073198184	15.5	16	0.032258065	178	183	0.028089888
Hangzhou	0.93437394	Osaka	0.70468399	Changsha	0.75775634	Nanchang	0.786103362	4.500061239	16.78750038	19.03333333	2.245832952	1392	1428.666667	36.66666667	32.79999924	35.73333333	0.08943092	0.899999976	2.933333333	2.259259346	193	222.6666667	0.153713299
Hanoi	1.014621152	Dhaka	0.59537114	Haiphong	0.825367798	Shenzhen	0.898966625	2.689732463	23.66666603	25.96666667	2.300000636	1642	1816.333333	174.3333333	32.70000076	35.56666667	0.087665622	12.89999962	15.3	0.186046547	304	381.6666667	0.255482456
Harare	0.942810938	Lilongwe	0.267918737	Lusaka	0.565606288	Lubumbashi	0.607199905	-3.834494629	18.07083321	20.56666667	2.49583346	861	881	20	27.89999962	30.8	0.103942667	6.300000191	8.566666667	0.359788319	206	231.3333333	0.122977346
Harbin	1.028317153	Jilin	0.822056568	Changchun	0.947687601	Shenyeng	1.238393305	-1.900013224	4.504166603	6.166666667	1.662500064	560	586	26	27.39999962	30.63333333	0.118004882	-23.29999924	-22.7	-0.025751041	160	164.3333333	0.027083333
Hargeysa	0.692586466	Taizz	0.381286329	Los Angeles	0.647682536	Gaza	0.920601318	4.044430135	21.37916756	24.2	2.820832443	484	414	-70	31.70000076	33.86666667	0.06834908	9.699999809	13.93333333	0.436426145	80	79	-0.0125
Hartford	1.017834144	Richmond	0.40169399	Baltimore	0.600692001	Washington, D.C.	0.720073762	-4.220000814	10.36666679	13	2.633333206	1135	1266.666667	131.6666667	28.10000038	32.33333333	0.150652416	-9.199999809	-4.766666667	-0.481884047	103	126.6666667	0.229773463
Havana	0.868583876	Yamoussoukro	0.398969919	Mbuji-Mayi	0.474548742	Kumasi	0.511881443	-16.31357788	25.77083397	26.9	1.129166031	1266	1143	-123	32.40000153	34.16666667	0.054526699	19.10000038	19.1	-2.00E-08	197	192	-0.025380711
Helsinki	1.096978896	Vienna	0.256226276	Bratislava	0.279770792	Budapest	0.330089467	-11.9755481	5.404166698	8.233333333	2.829166635	647	694.3333333	47.33333333	19.29999924	24.46666667	0.267702986	-9.399999619	-5.3	-0.43617019	76	95.66666667	0.25877193
Hims	0.561766491	Nicosia	0.308765217	Los Angeles	0.575220134	Sacramento	0.598295541	0.436717529	17.55416679	18.76666667	1.212499873	398	374.6666667	-23.33333333	33.09999847	34.9	0.054380713	1.100000024	3.6	2.272727202	80	82	0.025
Hiroshima	0.935278312	Nanchang	0.343880338	Fukuoka	0.781592239	Kyoto	0.80447326	-5.707842814	15.67916679	17.8	2.120833206	1939	1688.333333	-250.6666667	31.60000038	33.8	0.06962024	1.600000024	2.633333333	0.645833309	307	277.6666667	-0.095548317
Ho Chi Minh City	0.889167677	Chennai	0.735394259	Bangkok	0.815120847	Phnom Penh	0.877182663	2.309962362	27.50416565	29.16666667	1.662501017	1880	1933.666667	53.66666667	32.79999924	36.4	0.109756123	22.39999962	22.7	0.013392874	309	331.6666667	0.073354908
Hong Kong	0.52690158	Macau	1.114554966	Dhaka	1.123055901	Shenzhen	1.27224722	-0.101983439	23.00833321	24.56666667	1.55833346	2241	2268.333333	27.33333333	32.40000153	32.63333333	0.007201599	13.19999981	14.6	0.106060622	397	459.6666667	0.157850546
Honiara	1.481765969	Colombo	0.673673137	Semarang	0.945806679	Papeete	1.002867838	-2.506028537	26.60416603	27.76666667	1.162500636	2602	2209	-393	31.10000038	32.06666667	0.031082517	21.89999962	22.9	0.045662119	322	373.6666667	0.160455487
Houston	0.550450674	Jacksonville	0.760114987	Tirana	0.9555208	Podgorica	1.039591432	0.510046387	20.81666565	22.96666667	2.150001017	1215	1136.333333	-78.66666667	34.29999924	36.3	0.058309061	6.599999905	8.066666667	0.22222224	143	138	-0.034965035
Huambo	0.518015091	Goiania	0.862911864	Rajshahi	0.948666884	Guadalajara	0.951893741	3.970041911	20.00416565	21.26666667	1.262501017	1371	1500	129	29.89999962	31.16666667	0.042363447	9.5	10	0.052631579	250	288.6666667	0.154666667
Hyderabad	0.939795037	Bamako	0.512706516	Ouagadougou	0.58220742	Kano	0.754365101	-4.749968465	26.95833397	28.46666667	1.508332698	771	865.6666667	94.66666667	37.90000153	41.86666667	0.104661345	16.70000076	16.26666667	-0.025948148	179	226	0.262569832
Ibadan	0.384961113	Mbuji-Mayi	0.546362366	Abuja	0.645228224	Ogbomosho	0.664386684	-1.229999835	27.02083397	28.2	1.179166031	1372	1383	11	33.5	35.5	0.059701493	19.70000076	22.5	0.142131935	198	208.3333333	0.052188552
Ilorin	0.836935329	Teresina	0.563195169	Abuja	0.699275297	Juba	0.899197685	-3.395009804	26.54166603	28.6	2.058333969	1165	1265	100	33.29999924	37.96666667	0.140140166	18.10000038	20.6	0.138121523	231	236.3333333	0.023088023
Incheon	0.732724596	Seoul	0.528271132	Suwon	0.541080895	Daejeon	0.616392028	0.090201213	12.23333359	14.13333333	1.899999746	1261	1292	31	29.79999924	31.86666667	0.069351258	-5.900000095	-4.533333333	-0.23163843	275	353.3333333	0.284848485
Indianapolis	1.573669368	Louisville	0.792699102	Richmond	0.812916982	Charlotte	0.874896019	-1.524971517	11.09166622	14.36666667	3.275000445	1016	1077	61	28.89999962	34.46666667	0.19261824	-9.399999619	-4.833333333	-0.485815582	113	127.3333333	0.126843658
Indore	0.801489927	Kanpur	0.701692534	Ahmedabad	0.794759045	Nagpur	1.05455828	3.744939372	25.26666641	26.73333333	1.466666921	989	1118	129	38.59999847	42.53333333	0.101899871	11.69999981	12.23333333	0.045584063	302	377	0.248344371
Irbil	1.380053682	Ahvaz	0.688576426	Basra	0.800624239	Baghdad	0.841503165	-4.899054972	20.19166756	23.1	2.908332443	556	504.3333333	-51.66666667	39.40000153	45.46666667	0.153976267	0.300000012	4.4	13.66666608	113	104.3333333	-0.076696165
Isfahan	1.224749273	Mexicali	0.623055882	Phoenix	0.681422498	Shiraz	0.696896383	-0.050022787	16.27499962	18.5	2.225000381	142	142	0	34.59999847	40.33333333	0.165703327	-4.199999809	-1.633333333	-0.611111093	28	27	-0.035714286
Islamabad	0.671718676	Rawalpindi	0.785265183	Lucknow	1.321546651	New Delhi	1.353386414	-0.100019735	21.35833359	23.8	2.441666412	1039	1035	-4	39.40000153	42.26666667	0.072757996	2.299999952	5.033333333	1.188405842	268	280.3333333	0.0460199
Istanbul	0.77236895	Rome	0.592491438	Vatican City	0.70811192	San Francisco	0.843848031	0.790959473	14.04166698	16.13333333	2.091666349	731	874.6666667	143.6666667	26.60000038	30	0.127819533	0.899999976	4.333333333	3.814814942	115	143.6666667	0.249275362
Izmir	1.101352044	Adana	0.787091674	Hargeysa	0.810118094	Antalya	0.853049342	-1.441161056	17.66250038	20.06666667	2.404166285	667	663.6666667	-3.333333333	31.89999962	36.83333333	0.154649962	3.400000095	6.4	0.882352888	134	137.6666667	0.027363184
Jacksonville	0.433323241	Orlando	0.810158285	Houston	0.908889249	Tampa	1.001427217	-1.820043945	20.90416718	22.86666667	1.962499491	1303	1267.333333	-35.66666667	33.70000076	35.9	0.065281875	6.800000191	7.866666667	0.156862713	176	171	-0.028409091
Jaipur	1.03714491	Ahmedabad	0.750399669	Kanpur	0.875297771	Indore	0.879412993	-3.891080322	25.17083359	27.4	2.229166412	629	624.3333333	-4.666666667	38.90000153	43	0.105398414	9.600000381	10.5	0.093749957	219	240.3333333	0.097412481
Jakarta	0.957488219	Sao Luis	0.780499893	Benin City	0.95610452	Surabaya	1.116142652	-3.658433024	27.62916565	29.33333333	1.704167684	1949	1752.666667	-196.3333333	32.20000076	35.33333333	0.097308463	22.60000038	24.2	0.070796442	387	405.3333333	0.047372954
Jeddah	1.138093079	Makkah	0.93918091	Khartoum	0.975464993	Dubai	1.033337578	-0.086868083	28.32083321	30.76666667	2.44583346	78	67.66666667	-10.33333333	38.09999847	41.33333333	0.084864435	17.39999962	19.3	0.109195427	26	26	0
Jerusalem	1.545111563	Los Angeles	0.249537315	Hargeysa	0.318558027	Leon	0.721306491	2.211570435	16.35000038	19.6	3.249999619	448	431.6666667	-16.33333333	27.29999924	33.56666667	0.229548264	2.400000095	6.666666667	1.777777667	108	103.3333333	-0.043209877
Jinan	1.140558383	Zibo	0.980716918	Shijianzhuang	1.019401279	Zhengzhou	1.030311452	0.12500529	13.92083359	17.1	3.179166412	749	608.3333333	-140.6666667	31.70000076	35.03333333	0.105152444	-6.400000095	-2.666666667	-0.58333334	237	201	-0.151898734
Jinxi	0.664100964	Beijing	0.490068256	Tianjin	0.567520631	Zibo	0.619529967	-0.821448568	9.350000381	11.5	2.149999619	574	655.6666667	81.66666667	29.20000076	30.73333333	0.052511388	-12.10000038	-11	-0.09090912	180	213	0.183333333
Joao Pessoa	0.683215859	Benin City	0.394829929	Surabaya	0.624465746	Lagos	0.740301766	-0.760657815	25.86666679	27.33333333	1.46666654	1899	1736	-163	30.39999962	32.7	0.075657908	20.39999962	20.96666667	0.027777797	329	283	-0.139817629
Johannesburg	0.768967557	Puebla	0.406890745	Cordoba	0.474291349	Sucre	0.587319435	-7.120084801	15.53750038	18.56666667	3.029166285	746	798	52	26.70000076	28.33333333	0.061173503	2.400000095	5.4	1.249999911	137	164.3333333	0.199513382
Johor Bahru	0.955510031	Pekanbaru	0.399483899	Kuala Lumpur	0.669785069	Singapore	0.90842468	-0.915060425	26.90416718	28.43333333	1.529166158	2345	2575.333333	230.3333333	31	33.13333333	0.068817204	22.70000076	23.4	0.03083697	307	316.6666667	0.031487514
Joinville	0.579166277	Nukualofa	0.768517262	Bandung	1.082907986	Bucaramanga	1.089521848	-5.181445713	20.91666603	22.6	1.683333969	1758	1788.666667	30.66666667	29	30.7	0.05862069	12.5	14.23333333	0.138666667	256	229.3333333	-0.104166667
Juba	0.897978457	Ilorin	1.553511462	Merida	1.621897898	Teresina	1.635635528	3.660034994	27.47083282	29.43333333	1.962500509	1007	932	-75	35.40000153	39.33333333	0.111111063	18.79999924	21.1	0.122340471	147	140	-0.047619048
Kabul	0.893703486	Ciudad Juarez	0.350784062	Quetta	0.453376898	Kermanshah	0.466858886	-2.826313273	12.58749962	15.16666667	2.579167048	325	334.6666667	9.666666667	32.29999924	35.86666667	0.110423143	-8.399999619	-4.6	-0.452380928	74	80.33333333	0.085585586
Kaduna	1.544825566	Teresina	0.808928126	Abuja	0.910304404	Ilorin	1.17309942	-5.425015094	25.77499962	27.3	1.525000381	1203	1207	4	33.70000076	37.3	0.106824901	16.20000076	17.4	0.074074023	297	285.6666667	-0.038159371
Kampala	0.276869719	Vitoria	0.586687172	Havana	0.793237538	San Juan	0.800908181	20.00733435	22.23333359	23.6	1.366666412	1433	1392.333333	-40.66666667	28.79999924	30.26666667	0.050925954	15.19999981	17.53333333	0.153508786	204	196.3333333	-0.037581699
Kananga	1.285199111	Benin City	0.603281544	Belmopan	0.671436011	Santo Domingo	0.704830025	0.450435016	24.96249962	27.13333333	2.170833715	1554	1827.333333	273.3333333	32.29999924	34.03333333	0.053663596	18.10000038	20.6	0.138121523	237	253.6666667	0.070323488
Kano	0.737178508	Ahmedabad	0.558874567	Indore	0.605821253	Bamako	0.664625228	11.03007609	26.80000114	28.43333333	1.633332189	843	877.3333333	34.33333333	36.79999924	40.46666667	0.099637704	14.60000038	15.5	0.061643808	277	287	0.036101083
Kanpur	0.756703446	Indore	0.783696477	Ahmedabad	0.841841665	Maiduguri	0.965769905	-3.744939372	25.93333435	27.53333333	1.599998983	895	919	24	39.90000153	43.4	0.087719257	9.399999619	10.06666667	0.070922029	303	294.6666667	-0.02750275
Kansas City	1.082862392	Dallas	1.240367108	Maseru	1.287952943	Bloemfontein	1.42981053	-6.287064687	12.7458334	16.13333333	3.387499936	1016	972	-44	31.70000076	36.16666667	0.140904284	-8.300000191	-3.866666667	-0.534136557	134	139.6666667	0.042288557
Kaohsiung	1.017248031	Tainan	0.852148294	Dhaka	1.481223054	Hong Kong	1.78005141	0.366695964	23.85833359	25.13333333	1.274999746	2340	2099	-241	31.60000038	32.5	0.028481	15.30000019	15.43333333	0.008714584	592	557	-0.059121622
Karaj	1.556744925	Qom	0.268954418	Quetta	0.269295874	Kermanshah	0.502701931	-1.150343221	14.26249981	17	2.737500191	280	287.6666667	7.666666667	31.79999924	38.26666667	0.203354327	-5.300000191	-3.033333333	-0.427672977	48	52.33333333	0.090277778
Kathmandu	0.284358669	Shenzhen	1.580706972	Antananarivo	1.609881729	Dhaka	1.66465596	-5.164321403	18.42499924	20.13333333	1.708334096	1608	1618.666667	10.66666667	30.5	30.3	-0.006557377	4.400000095	5.066666667	0.151515127	401	423	0.054862843
Kelang	0.659614475	Putrajaya	0.573181713	Medan	0.599340499	Manaus	0.678719765	-0.106350098	26.83333397	28.9	2.066666031	2241	2299	58	32	34.53333333	0.079166667	21.60000038	23.63333333	0.094135783	278	278	0
Kermanshah	0.5886243	Phoenix	0.736079794	Shiraz	0.743240448	Peshawar	0.75415633	-0.840026245	15.125	16.36666667	1.241666667	486	466	-20	34.90000153	39.03333333	0.118433571	-6.099999905	-1	-0.836065571	95	85	-0.105263158
Kharkiv	1.194110152	Bucharest	0.451987254	Pristina	0.55409579	Rostov	0.685497786	-5.566611125	7.483333588	10.23333333	2.749999746	584	552	-32	23.79999924	29.66666667	0.246498639	-10.69999981	-6.9	-0.355140175	74	65.66666667	-0.112612613
Khartoum	0.789072557	Ndjamena	1.184649699	Niamey	1.203053404	Maiduguri	1.368554611	-3.47498169	29.57083321	32.13333333	2.562500127	125	152.3333333	27.33333333	41.40000153	44.06666667	0.064412199	15.89999962	17.9	0.125786191	53	71.33333333	0.34591195
Khulna	0.769375251	Vientiane	0.93592096	Kolkata	1.061759361	Rajshahi	1.172229252	-4.873294271	26.24583435	27.93333333	1.687498983	1834	1907	73	33.90000153	36.26666667	0.069813128	15.30000019	14.1	-0.078431384	373	409.6666667	0.098302055
Kiev	1.879662816	Canberra	0.514010578	Belgrade	0.725850358	Rostov	0.728905857	-15.15033878	7.941666603	10.93333333	2.99166673	633	637	4	22.89999962	29.56666667	0.291120837	-8.800000191	-4.933333333	-0.439393952	89	75.66666667	-0.149812734
Kigali	0.959496284	Bujumbura	0.388646419	Maracay	0.54101617	Valencia	0.602330578	1.422497152	20.19583321	22.7	2.504166794	1069	1097	28	25.89999962	30.13333333	0.163449181	14.39999962	16.36666667	0.136574104	186	179	-0.037634409
Kingston	0.859555752	Barranquilla	0.328418699	Lome	0.362165839	Accra	0.419549997	-7.017087998	27.03333282	27.8	0.766667175	1078	873.6666667	-204.3333333	32	33.13333333	0.035416667	22.10000038	21.96666667	-0.0060332	159	175	0.100628931
Kinshasa	0.458102457	San Salvador	0.482832443	Bangkok	0.512278355	Managua	0.737995918	9.380277545	25.95833397	27.63333333	1.674999364	1483	1405.333333	-77.66666667	32.29999924	34.06666667	0.054695587	18.79999924	20.46666667	0.088652526	261	244.3333333	-0.06385696
Kobenhavn	1.141287775	Paris	0.434918299	Lyon	0.511764422	London	0.534521276	-6.811871259	8.841667175	10.83333333	1.991666158	619	642	23	19.70000076	24.7	0.253807058	-3	0.166666667	-1.055555556	67	76	0.134328358
Kolkata	0.723356555	Rajshahi	0.849282417	Vientiane	0.918530053	Khulna	1.04285822	1.880014445	26.65833282	28.16666667	1.508333842	1644	1857.666667	213.6666667	34.59999847	37.6	0.08670525	14.80000019	14.73333333	-0.004504517	350	402.6666667	0.15047619
Konya	1.429877977	Tashkent	0.343105284	Ashgabat	0.485209069	Mashhad	0.638918517	3.436689453	11.13749981	13.93333333	2.795833524	483	322	-161	27.10000038	34.2	0.261992602	-6.5	-3.166666667	-0.512820513	68	47.66666667	-0.299019608
Kuala Lumpur	0.650339593	Palembang	0.714676845	Pekanbaru	0.735433484	Medan	0.916126418	-0.186626829	26.72500038	29.03333333	2.308332952	2490	2483	-7	32	34.83333333	0.088541667	21.39999962	23.5	0.098130861	307	301	-0.019543974
Kumasi	0.674661645	Mbuji-Mayi	0.361903558	Bangui	0.418902209	Ibadan	0.484578781	-0.539964435	26.34166718	28.1	1.758332825	1404	1435	31	31.70000076	35.13333333	0.108307019	19.79999924	22.13333333	0.117845161	203	237	0.167487685
Kunming	0.84268635	Nanchong	0.406944654	Chengdu	0.477798165	Thimphu	0.538079286	5.710452474	15.03750038	17.1	2.062499619	935	1088.666667	153.6666667	25.10000038	26.46666667	0.054448855	3.200000048	3.7	0.156249983	190	229.3333333	0.207017544
Kuwait	0.834255544	Medina	0.631913807	Riyadh	0.724085928	Makkah	0.946730504	-4.869728597	25.75416756	27.86666667	2.11249911	113	132.6666667	19.66666667	43.59999847	45.7	0.048165174	5.400000095	10.56666667	0.956790089	24	39.66666667	0.652777778
Kyoto	0.854084299	Nagoya	0.674020664	Nanchang	0.782234262	Hiroshima	0.815338148	0.12500529	15.4375	17.63333333	2.195833333	1657	1862	205	32.59999847	34.4	0.055214773	-0.300000012	2.233333333	-8.444444149	244	282.6666667	0.158469945
La Paz	1.018912899	Johannesburg	0.780217593	Toluca	0.833962415	Benoni	0.868698265	9.672071126	9.883333206	11.76666667	1.88333346	675	617	-58	18.79999924	22.03333333	0.171985863	-0.200000003	-1.6	6.999999881	140	130	-0.071428571
Laayoune	0.750012846	Alexandria	0.704508937	Gaza	0.856401111	San Diego	0.87141833	4.050037028	20.83333397	21.8	0.966666031	29	25.66666667	-3.333333333	29.70000076	31.46666667	0.059483699	12.10000038	11.96666667	-0.011019315	8	7.666666667	-0.041666667
Lagos	0.870162204	Panama City	0.640937288	Sao Luis	0.802353865	Surabaya	0.839119641	2.524755537	27.12916756	28.7	1.570832443	1556	1773.666667	217.6666667	31.89999962	33.4	0.047021956	21.39999962	24.33333333	0.137071671	304	410.3333333	0.349780702
Lanzhou	1.017115415	Taiyuan	0.884706847	Denver	1.132348836	Shijianzhuang	1.159188696	1.818984579	9.441666603	12.36666667	2.925000064	348	340.6666667	-7.333333333	27.70000076	31.6	0.140794192	-12.19999981	-9.266666667	-0.240437147	78	76.33333333	-0.021367521
Las Vegas	1.064532035	Phoenix	0.285271382	Mexicali	0.452718772	Bir Lehlou	0.901632521	-2.670017904	19.25416756	21.06666667	1.81249911	116	106	-10	38.40000153	42.36666667	0.103298567	0.200000003	1.9	8.499999858	15	18.33333333	0.222222222
Leeds	0.943969271	Melbourne	0.745357495	Paris	0.755815983	London	0.817732824	-16.00997623	9.300000191	11.26666667	1.966666476	752	742.6666667	-9.333333333	18.79999924	23.36666667	0.242907852	-0.600000024	2.1	-4.499999861	79	79.33333333	0.004219409
Leon	0.625832797	Gaborone	0.653303123	Irbil	0.848773899	Lahore	0.938907967	3.496326662	19.04166603	21.4	2.358333969	614	614.6666667	0.666666667	30.5	34.5	0.131147541	6.400000095	7.7	0.203124982	148	138.6666667	-0.063063063
Libreville	0.857830072	Rangoon	1.896945595	Manila	1.901585938	Dhaka	1.916072393	16.39796549	26.24166679	27.96666667	1.724999873	2784	3091.666667	307.6666667	30.29999924	32.46666667	0.071507178	21.60000038	23.7	0.097222203	471	539.6666667	0.145789101
Lille	1.089736866	Lyon	0.790782814	San Marino	0.855986409	Melbourne	0.856130776	-4.879960531	10.6833334	12.23333333	1.549999936	733	684.3333333	-48.66666667	20.89999962	25.7	0.229665094	-0.699999988	2.033333333	-3.904761954	75	72	-0.04
Lilongwe	0.51995135	Lubumbashi	0.443613938	Pune	0.524286593	Lusaka	0.52727491	-2.303270264	20.63333321	22.43333333	1.800000127	872	838	-34	29.60000038	32.66666667	0.103603589	10.10000038	10.46666667	0.036303591	229	222.6666667	-0.027656477
Lisbon	0.75935148	Perth	0.410739571	Valletta	0.510774444	Casablanca	0.671143374	-6.767708249	16.89999962	18.46666667	1.566667048	709	670.3333333	-38.66666667	26	29.3	0.126923077	6.800000191	9.733333333	0.431372509	116	119	0.025862069
Ljubljana	1.842241522	Virginia Beach	0.225351758	Charlotte	0.702372729	Louisville	0.72621054	-9.202073975	9.774999619	13.3	3.525000381	1409	1293.666667	-115.3333333	23.60000038	31.6	0.338983029	-6.400000095	-0.7	-0.890625002	163	139.6666667	-0.143149284
Lome	0.653857811	Managua	0.551882634	Barranquilla	0.678889725	Phnom Penh	0.704108856	6.021079508	27.50416565	28.46666667	0.962501017	932	890	-42	32.09999847	33.73333333	0.050882708	21.5	23.63333333	0.099224806	191	242.3333333	0.268760908
London	1.313323999	Melbourne	0.713828023	Istanbul	0.731606924	Barcelona	0.791648409	-13.67996342	11.1291666	13.2	2.070833397	638	621.3333333	-16.66666667	21	26.93333333	0.282539683	0.200000003	3.233333333	15.16666643	63	68	0.079365079
Los Angeles	0.54327446	Hargeysa	0.569490117	Taizz	0.620277654	Gaza	0.703955438	-24.42995585	19.00416565	20.4	1.395834351	376	383.6666667	7.666666667	31.29999924	31.76666667	0.014909503	7.5	9.633333333	0.284444444	85	103	0.211764706
Louisville	1.220720043	Nashville	0.84497387	Memphis	0.896246714	Dallas	1.026514721	-2.055042521	13.29166698	16.43333333	3.141666349	1146	1204.666667	58.66666667	30.79999924	36	0.168831198	-6	-1.933333333	-0.677777778	119	143	0.201680672
Luanda	0.127881821	Guatemala	1.22653452	Praia	1.262145693	Guayaquil	1.31101402	5.782848549	25.19583321	25.86666667	0.67083346	515	576.6666667	61.66666667	31.29999924	31.43333333	0.004259875	18.89999962	19.26666667	0.019400373	171	171	0
Lubumbashi	0.621779451	Patna	0.414501797	Guadalajara	0.558399578	Nagpur	0.785477166	13.94493432	21.14583397	22.76666667	1.620832698	1160	1251.666667	91.66666667	30.89999962	34.76666667	0.125134857	8.899999619	9.366666667	0.052434502	247	281	0.137651822
Lucknow	0.769309941	Kanpur	0.513927547	Indore	0.777784237	Nagpur	0.829247443	-0.395040487	25.69166756	27.43333333	1.741665777	999	1155	156	39.59999847	42.86666667	0.082491624	9.199999809	10.36666667	0.126811618	306	349.3333333	0.1416122
Lusaka	0.642567634	Pune	0.388105364	Lubumbashi	0.526073593	Zaria	0.650568671	3.113373248	20.50833321	22.6	2.091666794	869	839.6666667	-29.33333333	30.20000076	33.86666667	0.121412775	8.5	11.2	0.317647059	222	229.6666667	0.034534535
Luxembourg	1.437291816	Montevideo	0.633001856	San Marino	0.654644785	Canberra	0.688383972	-14.75361881	9.691666603	11.63333333	1.94166673	852	836.3333333	-15.66666667	21	26.86666667	0.279365079	-2.799999952	1	-1.357142863	90	89	-0.011111111
Lyon	1.680207517	Canberra	0.620433449	Skopje	0.776111838	Bursa	1.02129532	-10.48698002	12.03749943	13.86666667	1.829167239	833	741.3333333	-91.66666667	24.29999924	30.96666667	0.274348463	-1.200000048	1.2	-1.99999996	91	84	-0.076923077
Macau	0.588574849	Shenzhen	0.350371168	Haiphong	0.467567117	Hong Kong	0.735829444	0.349373055	22.69583321	24.46666667	1.77083346	2053	1942.333333	-110.6666667	31.89999962	33.6	0.053291549	12.69999981	13.73333333	0.081364846	351	375.6666667	0.070275404
Maceio	0.907074248	Recife	0.355903856	Lagos	0.518104594	Natal	0.602453992	-1.544350179	24.74583435	26.26666667	1.520832316	2001	1610.666667	-390.3333333	30.10000038	31.2	0.036544837	18.60000038	21.33333333	0.146953381	318	274.6666667	-0.136268344
Madrid	1.083151422	Fez	0.679082068	Tehran	0.70249857	Marrakesh	0.727265382	-6.345426636	14.69583321	16.76666667	2.07083346	418	424.6666667	6.666666667	29.39999962	35.8	0.217687091	0	3.1	Inf	53	55.33333333	0.044025157
Makkah	0.734511175	Dubai	1.311076775	Khartoum	1.363703199	Doha	1.456600979	3.799974772	30.34166718	32.6	2.258332825	93	87.33333333	-5.666666667	42.5	44.5	0.047058824	16.39999962	19.66666667	0.19918702	25	25.66666667	0.026666667
Malabo	1.186217429	Port Harcourt	0.469130634	Semarang	0.596983492	Manaus	0.717501099	1.059986979	25.29583359	26.76666667	1.470833079	2292	2559.666667	267.6666667	29.5	32.43333333	0.099435028	20.70000076	22.53333333	0.088566788	326	397.3333333	0.218813906
Malang	1.227178278	San Salvador	0.663561407	Kinshasa	0.741888724	Cuiaba	0.808188579	5.730009397	24.18333435	25.33333333	1.149998983	2393	1986.666667	-406.3333333	30.20000076	32.03333333	0.060706375	17.60000038	18.16666667	0.032196947	388	357.6666667	-0.078178694
Manaus	1.676856772	Sao Luis	0.987325539	Surabaya	0.997183628	Benin City	1.043131386	-0.584047038	26.99583244	29.6	2.604167557	2441	2010.666667	-430.3333333	32.29999924	36.23333333	0.121775052	22.29999924	24.7	0.107623356	315	296.6666667	-0.058201058
Manchester	1.312626342	Montevideo	0.675502856	Lyon	0.938397225	Cardiff	1.003691918	-18.6423737	9.512499809	12.4	2.887500191	887	952.3333333	65.33333333	18.89999962	25.13333333	0.329806023	-0.100000001	2.933333333	-30.3333329	95	109.3333333	0.150877193
Mandalay	0.898287894	Hyderabad	0.586371443	Zaria	0.735465027	Kaduna	0.760380017	-4.57000529	27.45833397	29.03333333	1.574999364	815	897.3333333	82.33333333	35.70000076	39.73333333	0.112978501	16.5	15.26666667	-0.074747475	151	181.3333333	0.200883002
Manila	0.804109178	Rangoon	0.75347635	Vientiane	1.272142698	Bissau	1.327203375	2.17919515	27.39999962	28.9	1.500000381	2266	2110.666667	-155.3333333	31.89999962	35.8	0.122257067	22.5	22.76666667	0.011851852	499	460.3333333	-0.07748831
Maputo	0.902597625	Goiania	0.684368251	Brasilia	0.711196445	Cuiaba	0.787507995	-9.235250244	22.85000038	24.63333333	1.783332952	774	863.3333333	89.33333333	31	32.5	0.048387097	14.5	14.76666667	0.018390805	149	224.6666667	0.507829978
Maracay	1.981421094	Mandalay	0.624474879	Hyderabad	0.704687112	Merida	0.967634831	11.72310872	24.88333321	26.83333333	1.950000127	968	769.6666667	-198.3333333	30.79999924	34.3	0.113636391	18.70000076	18.56666667	-0.007130165	118	161.3333333	0.367231638
Mariehamn	1.345868899	Budapest	0.386282523	Vienna	0.4158099	Berlin	0.566485194	-12.59698986	5.916666508	7.366666667	1.450000159	585	570.3333333	-14.66666667	17.5	22.76666667	0.300952381	-6.699999809	-5.166666667	-0.228855699	69	81.66666667	0.183574879
Marrakesh	1.787466845	Bir Lehlou	0.425627156	Mexicali	0.605269752	Kuwait	0.731309539	-5.510826416	19.32500076	22.2	2.874999237	254	190.6666667	-63.33333333	34	40.96666667	0.204901961	5	6.566666667	0.313333333	38	32.33333333	-0.149122807
Marseille	1.284041841	Algiers	0.554411439	Athens	0.5809236	Vatican City	0.597157156	-6.526914266	15.14583302	16.4	1.254166985	578	575	-3	26.39999962	31.63333333	0.198232341	4.5	4.033333333	-0.103703704	92	79.33333333	-0.137681159
Maseru	0.431226898	Vereeniging	0.34961742	Bloemfontein	0.633223606	Pretoria	0.646819266	-2.667072347	15.3083334	17.63333333	2.324999936	692	683	-9	29.5	30.4	0.030508475	-0.300000012	1	-4.333333201	112	118	0.053571429
Mashhad	0.820081586	Quetta	0.180479083	Qom	0.329583463	Isfahan	0.38109117	-6.050018311	14.08333302	16.03333333	1.950000318	274	273	-1	32.5	36	0.107692308	-5.900000095	-3.766666667	-0.361581931	58	61.66666667	0.063218391
Mbabane	0.463772712	Nanning	0.570227176	Brisbane	0.644921391	Fuzhou	0.755726888	-3.496662559	17.10416603	18.7	1.595833969	1327	1369.333333	42.33333333	26.60000038	26.6	-1.43E-08	6.900000095	8	0.159420274	234	279.3333333	0.193732194
Mbuji-Mayi	0.831328337	Abuja	0.705698913	Teresina	0.767612628	Bangui	0.8517656	2.93330672	25.29166603	27.7	2.408333969	1492	1658	166	32.5	34.86666667	0.072820513	18.5	20.16666667	0.09009009	237	247.6666667	0.045007032
Medan	0.756010223	Manaus	0.613321509	Putrajaya	0.892326113	Kelang	0.952826773	-0.479942259	26.98749924	28.53333333	1.545834096	2499	2339.333333	-159.6666667	32.40000153	34.53333333	0.065843571	21.70000076	23.1	0.064516092	340	326.3333333	-0.040196078
Medina	1.044622227	Ahvaz	1.164763077	Kuwait	1.258505322	Basra	1.294916104	6.779999593	27.81666565	30.23333333	2.416667684	69	55.66666667	-13.33333333	43.09999847	46.03333333	0.068058816	9.899999619	13.16666667	0.329966381	15	16	0.066666667
Melbourne	1.01018534	Port Elizabeth	0.375000972	Rome	0.645075668	Vatican City	0.742714358	-3.849997559	15.35833359	16.73333333	1.374999746	652	663	11	24.39999962	28.2	0.155737723	5.199999809	7.366666667	0.416666719	67	75.66666667	0.129353234
Melekeok	0.861395765	Pago Pago	1.216680753	Bogor	1.658029474	Bandar Seri Begawan	1.751622021	6.789214322	27.50833321	29.03333333	1.525000127	3374	3699.333333	325.3333333	31.70000076	32.96666667	0.039957914	23.5	25.23333333	0.073758865	403	485	0.203473945
Memphis	1.250393532	Houston	1.23125239	Jacksonville	1.350626109	Atlanta	1.440545749	-5.300012411	16.20833397	19.26666667	3.058332698	1347	1358.333333	11.33333333	33.09999847	37.53333333	0.133937615	-1.700000048	1.233333333	-1.725490176	145	160.3333333	0.105747126
Mendoza	0.596083937	Gaziantep	0.306160776	Mashhad	0.45288596	Aleppo	0.493054379	4.191653684	16.54166603	18.46666667	1.925000636	241	211.6666667	-29.33333333	31.20000076	33.53333333	0.074786299	0.800000012	2.933333333	2.666666612	50	41.33333333	-0.173333333
Merida	0.481553335	Ilorin	0.615105321	Port-au-Prince	0.672228649	Juba	0.687392373	-12.47662862	26.67499924	27.8	1.125000763	970	823.6666667	-146.3333333	34.40000153	35.7	0.037790652	18.20000076	19.3	0.060439516	163	153.6666667	-0.057259714
Mexicali	0.944693864	Basra	0.351335542	Baghdad	0.620507674	Ahvaz	0.639690257	-2.13645874	23.1875	24.96666667	1.779166667	69	85.33333333	16.33333333	41.40000153	44.23333333	0.068437964	4.900000095	6.566666667	0.340136028	11	17.33333333	0.575757576
Mexico City	1.495700999	Gaborone	0.401346381	Leon	0.477715307	Queretaro	0.649747523	5.203871015	17.02083397	18.2	1.179166031	684	599.3333333	-84.66666667	26	30.16666667	0.16025641	7	4.5	-0.357142857	143	120.3333333	-0.158508159
Miami	0.860725854	Rio de Janeiro	0.335771895	Havana	0.386202306	Vitoria	0.402820863	-2.862587522	24.68333435	26.03333333	1.349998983	1502	1226.666667	-275.3333333	32.40000153	33.26666667	0.026748923	16.5	17.2	0.042424242	242	200	-0.173553719
Milan	1.697220278	Dallas	0.600987788	Tirana	0.722704804	Austin	0.824351705	-12.64995138	13.38333321	15.86666667	2.48333346	994	993	-1	27.10000038	34.3	0.265682639	-2.099999905	1.533333333	-1.730158763	118	112.3333333	-0.048022599
Milwaukee	1.046116044	St. Louis	0.632661727	Columbus	0.637159713	Pittsburgh	0.719420741	-4.417637329	8.774999619	11.7	2.925000381	824	847.6666667	23.66666667	27	31.2	0.155555556	-12.39999962	-6.433333333	-0.48118278	99	111.6666667	0.127946128
Minneapolis	1.393193262	Kansas City	0.649167338	Denver	1.143153088	Chicago	1.196112966	-5.872890758	7.591666698	11.06666667	3.474999968	756	755.3333333	-0.666666667	27.29999924	32.96666667	0.207570241	-16.79999924	-10.93333333	-0.34920632	110	118.6666667	0.078787879
Minsk	1.270259119	Sofia	0.375446801	Pristina	0.40726562	Belgrade	0.496342212	-11.21662801	6.329166889	9.166666667	2.837499777	653	660.3333333	7.333333333	21.60000038	27.3	0.263888867	-10.60000038	-6.366666667	-0.399371091	89	80.66666667	-0.093632959
Mogadishu	0.625075818	Maracaibo	0.446830688	Oranjestad	0.555941791	Barranquilla	0.633479588	8.663295492	26.90833282	28.6	1.691667175	437	548	111	31.89999962	34.43333333	0.079414851	22	24.13333333	0.096969697	82	114.6666667	0.398373984
Mombasa	0.770002755	Phnom Penh	0.23120947	Porto-Novo	0.437920433	Cotonou	0.643574333	7.510004107	26.07083321	28.33333333	2.262500127	1199	1231	32	31.39999962	34.7	0.105095555	20.20000076	22.43333333	0.110561014	296	295	-0.003378378
Monaco	0.686275127	Rome	0.393206194	Vatican City	0.504158729	Adelaide	0.566485179	-1.843690061	13.72916698	15.9	2.170833015	812	787.3333333	-24.66666667	26	29	0.115384615	2.299999952	4.833333333	1.101449319	123	117.3333333	-0.046070461
Monrovia	1.011349722	Conakry	1.625420119	Freetown	3.258877675	Pago Pago	3.488509542	3.220966187	26.13750076	27.26666667	1.129165904	4566	4960.333333	394.3333333	31.29999924	33.53333333	0.071352529	20.10000038	21.4	0.064676597	871	1096.666667	0.25908917
Monterrey	0.625514985	Leon	0.821280716	Gaborone	0.897565418	Hargeysa	0.933643963	-4.520008342	22.63750076	24.43333333	1.79583257	652	565.3333333	-86.66666667	34.29999924	37.66666667	0.098153572	8.699999809	9.6	0.1034483	169	120.6666667	-0.285996055
Montevideo	0.813240514	Sydney	0.584719054	Tirana	0.771336267	Buenos Aires	0.789828171	-0.938030599	16.23333359	17.7	1.466666412	966	1043.333333	77.33333333	26.79999924	29.2	0.08955227	4.900000095	7.733333333	0.578231262	93	121	0.301075269
Montreal	1.799731276	Cincinnati	0.24450829	Baltimore	0.477556774	Washington, D.C.	0.488309533	-6.338114421	6.895833492	10.1	3.204166508	1019	1084.333333	65.33333333	25.29999924	31.03333333	0.226614003	-15.30000019	-10.03333333	-0.344226588	98	115.6666667	0.180272109
Moscow	1.182986935	Detroit	0.458325833	Pristina	0.468511736	Sofia	0.505265819	-13.42220398	5.379166603	8.366666667	2.987500064	716	706.3333333	-9.666666667	22.20000076	27.73333333	0.249249206	-12.69999981	-8.166666667	-0.356955371	93	80.66666667	-0.132616487
Mosul	1.785351307	Ahvaz	0.540872184	Basra	0.608048501	Baghdad	0.92353426	-5.065013835	20.87083435	22.7	1.829165649	466	420	-46	39.90000153	46.23333333	0.158730114	1.200000048	3.733333333	2.111110987	87	85.33333333	-0.019157088
Multan	0.62123817	Kuwait	0.525529939	Baghdad	0.536318499	Ahvaz	0.677961781	-0.830259399	25.52916718	27.96666667	2.437499491	155	168	13	42.79999924	44.9	0.049065439	6	7.733333333	0.288888889	50	44	-0.12
Munich	1.003475348	Milan	0.532366837	Turin	0.591450417	Banja Luka	0.759272549	-2.659966838	9.604166985	10.83333333	1.229166349	961	964.3333333	3.333333333	22.5	27.06666667	0.202962963	-4.5	-2.266666667	-0.496296296	127	137	0.078740157
Muscat	1.247789291	Jeddah	0.746893643	Karachi	1.183482581	Nouakchott	1.194242048	-2.096435343	27.26250076	30.23333333	2.97083257	95	96	1	38.79999924	40.5	0.043814454	14.69999981	20.2	0.374149678	20	31	0.55
Nagoya	0.940423677	Nanchang	0.386293468	Kyoto	0.64348536	Fukuoka	0.747628234	-6.47500529	15.79166698	18.06666667	2.274999682	1997	1714.666667	-282.3333333	32.29999924	34.2	0.058823554	0.699999988	2.266666667	2.238095293	280	251.6666667	-0.101190476
Nagpur	1.076291068	Kanpur	0.877683009	Indore	1.088314612	Lucknow	1.10201239	5.290038859	27.07083321	28.86666667	1.79583346	1097	1206	109	40.20000076	45.1	0.121890526	14.19999981	14.36666667	0.011737103	309	384.3333333	0.243797195
Nairobi	1.463348217	Maputo	0.290718737	Beirut	0.541971641	Tegucigalpa	0.595931744	24.67193075	18.61666679	20.93333333	2.31666654	1029	920.3333333	-108.6666667	24.70000076	29.13333333	0.179487143	12.19999981	13.1	0.073770509	247	195.6666667	-0.20782726
Nampo	0.591012777	Goyang	0.649440058	Pyongyang	0.657194542	Incheon	0.733186146	-1.114184919	10.42083359	12.73333333	2.312499746	1003	1040.333333	37.33333333	29.10000038	30.7	0.054982804	-10.39999962	-6.766666667	-0.34935895	264	300.6666667	0.138888889
Nanchong	0.827808334	Mbabane	0.348997425	Chongqing	0.810788093	Brisbane	0.958709337	-4.463781777	17.53333282	19.86666667	2.333333842	1104	1152	48	30.60000038	34.53333333	0.128540291	2.700000048	6.166666667	1.283950577	226	212.3333333	-0.060471976
Nanjing	0.730037551	Osaka	0.545962304	Wuhan	0.830921015	Ulsan	0.985010422	2.700016073	16.02499962	17.86666667	1.841667048	1074	1078.333333	4.333333333	32.29999924	34.5	0.06811148	-1	0.466666667	-1.466666667	212	198	-0.066037736
Nanning	0.541340405	Guangzhou	0.465692518	Dongguan	0.593894799	Brisbane	0.70691943	0.324993083	22.21249962	24.63333333	2.420833715	1419	1510.333333	91.33333333	33.20000076	34.63333333	0.043172667	9.800000191	12.2	0.244897935	229	254.6666667	0.112081514
Nashville	1.312144542	Memphis	1.281904724	Atlanta	1.460396685	Dallas	1.56917419	-1.04998759	14.58749962	17.7	3.112500381	1253	1288.666667	35.66666667	32.20000076	37	0.149068296	-3.799999952	-1.266666667	-0.666666662	132	151.6666667	0.148989899
Natal	0.90010737	Phnom Penh	0.304770357	Porto-Novo	0.382937721	Ibadan	0.573643184	5.770006956	26.04999924	27.63333333	1.583334096	1393	1321.333333	-71.66666667	30.29999924	33.13333333	0.093509378	21	21.46666667	0.022222222	224	232	0.035714286
Naypyidaw	1.242335647	Kaduna	0.782301993	Bamako	0.852703472	Zaria	0.897288848	-9.246541545	26.63333321	28.96666667	2.33333346	1198	1234.666667	36.66666667	34.90000153	40.1	0.148997084	16.89999962	16.8	-0.005917137	252	270.6666667	0.074074074
Ndjamena	0.776627202	Niamey	0.816430795	Maiduguri	0.895631098	Khartoum	1.089839877	1.403609416	28.4375	30	1.5625	536	596	60	39.29999924	42.93333333	0.092451251	16.10000038	15.6	-0.031055924	171	210.3333333	0.230019493
New Delhi	0.6838582	Kanpur	0.50796174	Delhi	0.654069386	Lucknow	0.693853859	-2.140024414	25.02916718	27.26666667	2.237499491	721	745.6666667	24.66666667	39.40000153	42.86666667	0.087986421	7.900000095	9.433333333	0.194092813	234	248	0.05982906
New Orleans	0.766412897	Houston	1.020279316	Jacksonville	1.22984077	Memphis	1.321961196	-0.175028076	20.85000038	22.73333333	1.883332952	1581	1508	-73	33.70000076	35.73333333	0.060336277	7	7.133333333	0.019047619	167	159.6666667	-0.043912176
New York	0.844322216	Virginia Beach	0.5863197	Baltimore	0.737362075	Washington, D.C.	0.802705216	-3.89676473	12.02083302	14.96666667	2.945833651	1210	1276	66	28.5	32.46666667	0.139181287	-5.699999809	-1.3	-0.771929817	115	133.3333333	0.15942029
Niamey	0.777700695	Ndjamena	0.765988838	Maiduguri	0.962919181	Khartoum	1.134749146	-1.403609416	29.56666565	31.63333333	2.066667684	503	572.6666667	69.66666667	39.79999924	43.66666667	0.09715245	17.10000038	17.96666667	0.050682238	160	172	0.075
Nicosia	0.566580216	Mosul	0.54122214	San Bernardino	0.572120301	Torreon	0.613872644	1.178326009	19.70000076	20.93333333	1.23333257	345	307.6666667	-37.33333333	35.59999847	38.26666667	0.074906413	3.700000048	6.733333333	0.819819796	67	65.33333333	-0.024875622
Nouakchott	0.936952951	Khartoum	0.752742366	Dubai	0.86813025	Niamey	0.880873453	-2.498348796	25.41666603	27.66666667	2.250000636	77	96.66666667	19.66666667	35.40000153	38.16666667	0.078154379	16.10000038	15.76666667	-0.020703957	31	41.33333333	0.333333333
Noumea	0.772660579	Rio de Janeiro	0.590940786	Kigali	0.683725638	Vitoria	0.747048053	0.662495411	23.14583397	24.36666667	1.220832698	1234	1003.333333	-230.6666667	29.39999962	30.9	0.051020422	16.10000038	17.4	0.080745316	173	141.6666667	-0.181117534
Novi Sad	1.834586086	Dallas	0.880112262	Skopje	0.97373917	Almaty	1.033464437	-12.43035238	11.39583302	14.33333333	2.937500318	611	639.3333333	28.33333333	25.5	33.43333333	0.311111111	-4.800000191	-1.133333333	-0.763888898	90	83	-0.077777778
Nukualofa	0.599961522	Bucaramanga	0.568427115	Papeete	0.59667188	Castries	0.637681282	-14.00841916	23.94583321	24.96666667	1.02083346	1741	1751.333333	10.33333333	29.70000076	31.06666667	0.046015686	18.20000076	19.73333333	0.084249039	222	256.3333333	0.154654655
Ogbomosho	0.690278952	Abuja	0.397016417	Ilorin	0.538199732	Ibadan	0.635065447	0.953326823	26.15416718	27.76666667	1.612499491	1224	1268.333333	44.33333333	32.79999924	36.56666667	0.114837424	17.89999962	20.66666667	0.154562408	217	220	0.013824885
Oran	1.534408807	Casablanca	0.377097921	Rabat	0.542391748	Valletta	0.559380607	-2.110026245	17.96666718	20.43333333	2.466666158	332	315.6666667	-16.33333333	31.20000076	30.46666667	-0.023504297	5.199999809	10.53333333	1.0256411	46	59	0.282608696
Oranjestad	0.387097913	Mogadishu	0.449921339	Willemstad	0.67772945	Maracaibo	0.913088327	-10.46370239	27.88750076	29	1.112499237	419	311.6666667	-107.3333333	32.5	33.73333333	0.037948718	23.10000038	24.5	0.060606043	87	65.33333333	-0.249042146
Orlando	0.595124035	Tampa	0.681619351	Jacksonville	0.727297294	Asuncion	0.957461966	-0.562988892	22.23333359	24.23333333	1.999999746	1226	1229	3	33.20000076	35.56666667	0.071285116	10.10000038	10.7	0.059405901	180	184.6666667	0.025925926
Osaka	0.930652968	Changsha	0.478315928	Hangzhou	0.609221197	Nanchang	0.710779465	-6.550065308	16.25833321	18.2	1.941666794	1360	1547.666667	187.6666667	33	34.26666667	0.038383838	1.100000024	3.233333333	1.939393876	214	221	0.03271028
Oslo	1.056223467	Bratislava	0.220026455	Zagreb	0.387182991	Vienna	0.431452814	-11.76667196	6.616666794	8.866666667	2.249999873	722	739	17	19.5	25.1	0.287179487	-6.900000095	-4.333333333	-0.371980685	80	85.66666667	0.070833333
Ottawa	1.365196741	Pittsburgh	0.303424496	Indianapolis	0.309336126	Columbus	0.339480827	-4.986698202	6.479166508	9.533333333	3.054166826	929	941	12	24.60000038	30.26666667	0.230352284	-16	-10.9	-0.31875	89	98	0.101123596
Ouagadougou	0.632684764	Bamako	0.601464908	Niamey	0.739512058	Ndjamena	0.805590286	0.27969869	28.67916679	30.5	1.820833206	738	845	107	38.20000076	41.3	0.081151811	17.20000076	18.8	0.093023207	210	233	0.10952381
Padang	1.314723869	Bandar Seri Begawan	0.973214067	Bogor	1.121111407	Melekeok	1.719629345	3.92332381	26.51250076	28.6	2.087499237	3930	4020.666667	90.66666667	31.70000076	33.46666667	0.055730784	21.89999962	24	0.09589043	439	480.6666667	0.09491268
Pago Pago	0.896603018	Melekeok	1.267688519	Bogor	1.728198772	Bandar Seri Begawan	1.756179644	-6.789214322	26.47083282	27.76666667	1.295833842	3429	3787.666667	358.6666667	29.89999962	31.56666667	0.055741374	22.79999924	24.33333333	0.067251498	460	454.3333333	-0.012318841
Palembang	0.911985841	Medan	0.97208317	Port Harcourt	0.999615078	Belem	1.03708483	0.599934934	27.27083397	29.26666667	1.995832698	2639	2714.666667	75.66666667	32.09999847	35.13333333	0.094496418	22.29999924	24.23333333	0.086696599	341	394.6666667	0.157380254
Palikir	2.428659216	Padang	3.912532556	Bandar Seri Begawan	4.395876352	Bogor	4.713506681	-5.956636391	27.07500076	28.36666667	1.291665904	4592	5506.333333	914.3333333	31.10000038	32.33333333	0.039657008	22.89999962	24	0.048034952	474	601.6666667	0.269338959
Panama City	1.218053871	Surabaya	0.281846909	Lagos	0.729253813	Bangui	0.883765899	-1.71878137	27.10416603	28.8	1.695833969	2101	1726.333333	-374.6666667	31.60000038	34.23333333	0.08333332	23	23.83333333	0.036231884	441	291	-0.340136054
Papeete	1.205607112	Port Moresby	0.590010731	George Town	0.668164662	Yaounde	0.715674997	-8.068654785	25.33749962	27.16666667	1.829167048	2002	1694.333333	-307.6666667	30.60000038	31.76666667	0.038126349	20.39999962	22.3	0.093137275	317	328.3333333	0.03575184
Paramaribo	1.216240278	Bangui	0.518153496	Surabaya	0.539795896	Cebu	0.685491562	-1.468385824	27.15416718	28.66666667	1.512499491	2158	1567.666667	-590.3333333	32.29999924	35.13333333	0.087719324	22.60000038	23.73333333	0.050147475	316	286	-0.094936709
Paris	1.714245199	Canberra	0.680397313	Istanbul	0.850991884	Port Elizabeth	0.880409156	-13.58366439	12.1875	13.63333333	1.445833333	685	627	-58	22.70000076	28.83333333	0.270190853	0.400000006	2.666666667	5.666666567	66	64	-0.03030303
Patna	0.989001254	Nagpur	0.649001044	Lucknow	1.029125187	Surat	1.07607409	-4.45499939	25.86666679	27.66666667	1.799999873	1049	1155.666667	106.6666667	36.59999847	40.26666667	0.100182195	11.30000019	12.63333333	0.117994081	307	310.3333333	0.010857763
Pekanbaru	0.659631161	Palembang	0.668024942	Kuala Lumpur	0.684971753	Belem	0.939593119	2.415074831	26.96249962	28.86666667	1.904167048	2735	2775	40	32.40000153	34.3	0.058641925	21.70000076	23.63333333	0.089093664	332	314.3333333	-0.053212851
Perth	1.120711726	Taizz	0.558102862	Antalya	0.641579899	Haifa	0.801992687	-18.3505621	18.47916603	20.3	1.820833969	788	669.3333333	-118.6666667	28.10000038	32.5	0.156583614	8.699999809	10.3	0.183908072	164	155.3333333	-0.052845528
Peshawar	0.670862223	Irbil	0.430600657	Mosul	0.483067044	San Bernardino	0.950372223	2.174027507	22.91250038	24.96666667	2.054166285	540	419.6666667	-120.3333333	40.90000153	43	0.051344704	3.599999905	6	0.666666711	93	79.33333333	-0.146953405
Philadelphia	1.050450784	Richmond	0.538696416	Charlotte	0.603559326	Louisville	0.639044322	-2.449953817	12.1875	15.4	3.2125	1135	1241.666667	106.6666667	29.29999924	33.66666667	0.149033022	-5.900000095	-1.7	-0.711864411	113	131.6666667	0.16519174
Phnom Penh	0.533990954	Bangkok	0.678223011	Managua	0.777834086	Chennai	0.789851016	2.199969076	28.29583359	29.6	1.304166412	1402	1421.666667	19.66666667	34.29999924	36.46666667	0.063168148	22.5	23.16666667	0.02962963	262	283.3333333	0.081424936
Phoenix	0.579203603	Baghdad	0.617568718	Mexicali	0.621892791	Basra	0.733521547	-0.20133138	22.3125	24.13333333	1.820833333	214	206.3333333	-7.666666667	41.20000076	43.4	0.053398039	3.299999952	5.6	0.696969721	30	31.33333333	0.044444444
Pittsburgh	1.766324758	Louisville	0.690591435	Charlotte	0.764902591	Nashville	0.768726722	-2.204981689	10.8791666	14	3.120833397	961	996.6666667	35.66666667	28	33.56666667	0.198809524	-8.399999619	-4	-0.523809502	100	109	0.09
Podgorica	1.387043783	Jacksonville	0.662927325	Houston	0.979672185	Orlando	1.092943469	-12.13595174	14.95833302	18.03333333	3.075000318	1592	1583.333333	-8.666666667	29.79999924	36.76666667	0.233780792	-0.5	3.4	-7.8	230	247	0.073913043
Ponta Delgada	0.461422087	Porto	0.798528314	Caracas	0.839379479	Quito	0.881232735	3.401704509	17.50416756	18.83333333	1.329165777	975	957	-18	25	27.16666667	0.086666667	11.10000038	12.23333333	0.102102064	123	144.6666667	0.176151762
Port-au-Prince	0.762173277	Ilorin	0.26939481	Abuja	0.470028659	Ogbomosho	0.486382074	-10.0510144	26.58749962	28.4	1.812500381	997	1190	193	33.5	35.93333333	0.072636816	19.5	20.73333333	0.063247863	157	195	0.242038217
Port Elizabeth	0.557957204	Adelaide	0.742449222	Melbourne	0.988539083	Cape Town	1.016964633	0.96495402	17.89583397	19.13333333	1.237499364	577	546.6666667	-30.33333333	27.39999962	26.6	-0.029197067	9	9.933333333	0.103703704	61	65	0.06557377
Port Harcourt	0.533659909	Semarang	0.789866816	Douala	1.032176822	Ujungpandang	1.14265494	2.156615155	26.77083397	28.23333333	1.462499364	2850	2817	-33	31.39999962	33.66666667	0.07218685	21.29999924	23.6	0.10798126	432	458	0.060185185
Port Louis	0.675834821	Miami	0.841144986	Yaounde	0.854374847	Malang	0.890081803	5.620972125	24.15833282	25.26666667	1.108333842	1652	1521.333333	-130.6666667	30	31.73333333	0.057777778	18	18.03333333	0.001851852	270	294	0.088888889
Port Moresby	0.875389804	Phnom Penh	0.307122376	Porto-Novo	0.490444926	Bangkok	0.580078507	2.085322304	26.98749924	28.23333333	1.245834096	1583	1152	-431	32	34	0.0625	21.70000076	22.93333333	0.0568356	298	214.6666667	-0.279642058
Port Vila	0.671876186	San Jose	0.412804899	Colombo	0.910804305	Sri Jawewardenepura Kotte	0.966800266	-7.798337974	24.69166565	25.63333333	0.941667684	2441	2301.666667	-139.3333333	29.89999962	31.33333333	0.047937583	18.89999962	20.1	0.063492085	360	363.6666667	0.010185185
Portland	1.249113047	San Antonio	0.7394014	Austin	0.922132688	Rosario	0.928381668	-16.03269063	11.65833378	14	2.341666222	1020	1014.666667	-5.333333333	23.70000076	30.03333333	0.267229214	-2.299999952	2.966666667	-2.289855099	163	180.3333333	0.106339468
Porto	0.870142215	Durban	0.441031517	Perth	0.742012971	Caracas	0.829089871	-11.28499332	14.7541666	16.4	1.645833397	1266	1092.666667	-173.3333333	24.20000076	27.33333333	0.129476548	5.099999905	6.566666667	0.287581723	180	178.6666667	-0.007407407
Porto-Novo	0.624843188	Phnom Penh	0.616741284	Lagos	0.635180701	Ho Chi Minh City	0.640699128	5.066719157	27.42083359	29.03333333	1.612499746	1286	1396	110	32.29999924	34.26666667	0.060887538	21.29999924	24.46666667	0.148669838	274	336	0.226277372
Porto Alegre	0.60348345	Florianopolis	0.720886879	New Orleans	1.201719737	Kampala	1.245347526	-2.470030111	19.97083282	21.06666667	1.095833842	1505	1588.666667	83.66666667	28.79999924	31.1	0.07986114	9.800000191	11.83333333	0.20748297	150	182.6666667	0.217777778
Prague	1.365666274	Tbilisi	0.329462036	Novi Sad	0.620036756	Bucharest	0.769480141	-8.358327026	10.07499981	11.83333333	1.758333524	498	495.6666667	-2.333333333	22.20000076	28.86666667	0.300300256	-4.099999905	-1.333333333	-0.67479674	73	74.66666667	0.02283105
Praia	0.377334903	Dakar	1.243736585	Luanda	1.296233093	Bangalore	1.450977629	-0.200866292	24.92083359	26.4	1.479166412	204	188.6666667	-15.33333333	30.70000076	32.1	0.04560258	18.70000076	20.26666667	0.083778922	89	73.66666667	-0.172284644
Pretoria	0.531347562	Monterrey	0.739887712	Lobamba	0.745370261	Leon	0.843132278	-0.036925417	18.46666718	20.23333333	1.766666158	662	720.6666667	58.66666667	30.89999962	31.4	0.016181242	3.799999952	4.533333333	0.192982471	121	155	0.280991736
Pristina	1.938666608	Skopje	0.823725563	Dallas	0.966234704	Bursa	1.007710738	-0.666703491	10.3125	12.8	2.4875	700	734.3333333	34.33333333	24.89999962	31.46666667	0.263721572	-7.400000095	-2.433333333	-0.671171175	74	87.66666667	0.184684685
Providence	0.701030763	Charlotte	0.595648239	Atlanta	0.603079126	Virginia Beach	0.688894292	-6.616107788	10.72916698	12.56666667	1.837499682	1199	1337.333333	138.3333333	28.39999962	30.76666667	0.083333348	-8.300000191	-4.566666667	-0.449799209	115	137.3333333	0.194202899
Puebla	0.843450011	Monterrey	0.342746967	Leon	0.577461987	Queretaro	0.640112873	6.620035197	17.17916679	19.16666667	1.987499873	856	810.3333333	-45.66666667	26.60000038	30.43333333	0.144110259	6.400000095	7.133333333	0.114583317	175	159	-0.091428571
Pune	1.158155109	Bamako	0.365949747	Ouagadougou	0.478262767	Kano	0.511456606	-5.880002848	24.78750038	26.9	2.112499619	821	868.6666667	47.66666667	34.29999924	39.23333333	0.143828986	13.10000038	14.26666667	0.089058492	236	251	0.063559322
Putrajaya	0.580624985	Medan	0.562148857	Palembang	0.621322358	Kelang	0.648045212	0.665954183	27.01666641	28.83333333	1.816666921	2186	2313.333333	127.3333333	32.40000153	34.36666667	0.060699539	21.70000076	23.73333333	0.093701958	276	279	0.010869565
Pyongyang	0.523895763	Goyang	0.667436998	Nampo	0.753449182	Daejeon	0.790288299	-1.366702837	10.54583359	12.26666667	1.720833079	1087	1078	-9	29.70000076	31.9	0.074074046	-11	-10.03333333	-0.087878788	282	328.6666667	0.165484634
Qingdao	0.761991697	Thimphu	0.770460691	Jinan	0.934925657	Chengdu	0.943687936	-8.616993408	12.96666622	15.06666667	2.100000445	683	795	112	29.29999924	31.46666667	0.073947696	-3.700000048	-2.166666667	-0.414414422	159	208	0.308176101
Qom	1.306072536	Baghdad	0.339668654	Mexicali	0.38375555	Phoenix	0.561185638	-1.311366984	18.38333321	20.96666667	2.58333346	215	141.6666667	-73.33333333	36.59999847	43.16666667	0.179417171	-2.200000048	0.8	-1.363636356	39	33	-0.153846154
Queretaro	0.902339203	Leon	0.4410201	Gaborone	0.514230257	Nicosia	0.761210353	0.519968262	18.02499962	20.6	2.575000381	553	535.3333333	-17.66666667	28.79999924	33.1	0.149305586	6.199999809	7.4	0.193548424	126	109	-0.134920635
Quito	1.092145433	Durban	0.406288552	Porto	0.637148651	Xiamen	0.766906319	29.65002482	13.61666679	15.96666667	2.349999873	1116	1338.666667	222.6666667	19.60000038	23.33333333	0.190476167	7.599999905	8.666666667	0.140350892	162	188.6666667	0.164609053
Rabat	1.142420459	Tripoli	0.467947515	Gaza	0.469163525	San Diego	0.481882985	-1.132799072	17.49583244	19.83333333	2.33750089	493	438.3333333	-54.66666667	26.89999962	29.96666667	0.114002494	9	9.566666667	0.062962963	110	91	-0.172727273
Rajshahi	0.844901929	Kolkata	0.89135209	Vientiane	1.184067544	Khulna	1.215363653	-1.880014445	25.79999924	27.56666667	1.76666743	1499	1577	78	34.79999924	37.43333333	0.075670522	13.39999962	12.93333333	-0.034825843	357	339.6666667	-0.048552754
Ramallah	1.012166894	Hargeysa	0.180706895	Los Angeles	0.427022107	Queretaro	0.664929427	-22.34292235	16.21666718	18.8	2.583332825	506	498	-8	27.89999962	32.46666667	0.163679825	2	6.233333333	2.116666667	123	122.3333333	-0.005420054
Rangoon	1.224127321	Bissau	1.416322188	Mumbai	1.654489711	Manila	1.662693733	-4.918330282	27.33749962	29.2	1.862500381	2627	2465	-162	33.20000076	39.06666667	0.1767068	20.60000038	20.1	-0.024271863	568	589	0.036971831
Rawalpindi	0.855467236	Islamabad	0.675061256	Lucknow	1.248108891	Delhi	1.300643067	0.100019735	21.80416679	23.76666667	1.962499873	947	1016.333333	69.33333333	39.20000076	42.43333333	0.082482972	3.099999905	4.9	0.58064521	254	289.6666667	0.140419948
Recife	0.618147018	Lagos	0.613974082	Joao Pessoa	0.685166995	Saint George's	0.74860707	-1.632383672	25.47083282	27.46666667	1.995833842	1585	1672.333333	87.33333333	30	32	0.066666667	20.20000076	22.56666667	0.117161674	239	280	0.171548117
Reykjavik	0.594123258	Belfast	0.83293907	Stanley	0.903584217	Edinburgh	0.999916252	-9.550011393	4.641666889	6.833333333	2.191666444	901	930.6666667	29.66666667	13.10000038	15.43333333	0.178117014	-2.5	-0.433333333	-0.826666667	92	102.6666667	0.115942029
Richmond	1.25468226	Nashville	0.564768868	Memphis	0.639595213	Atlanta	0.766153795	-1.380044963	14.25	17	2.75	1100	1227.666667	127.6666667	31.60000038	34.86666667	0.103375514	-3.700000048	-1.033333333	-0.720720724	106	138	0.301886792
Riga	0.838667544	Vienna	0.127137612	Bratislava	0.213374676	Budapest	0.384144723	-8.750008545	6.779166698	9.4	2.620833302	658	651.6666667	-6.333333333	20.29999924	25.13333333	0.238095285	-8	-4.333333333	-0.458333333	80	77	-0.0375
Rio de Janeiro	0.671374929	Havana	0.500144729	Vitoria	0.527838062	Noumea	0.652590358	0.206935667	23.57500076	24.53333333	0.95833257	1206	1345.333333	139.3333333	31.10000038	31.4	0.00964629	16.79999924	17.63333333	0.049603222	160	183	0.14375
Riyadh	1.156985247	Medina	0.802528891	Ahvaz	0.900178042	Kuwait	0.919779758	-0.140844116	26.41666603	28.16666667	1.750000636	144	156.6666667	12.66666667	41.09999847	45.66666667	0.111111152	9.399999619	10.9	0.159574515	40	45.66666667	0.141666667
Rome	1.336625353	Adana	0.289457447	Antalya	0.497401595	Izmir	0.656236509	-4.900967	15.59166622	18.13333333	2.541667112	708	776.3333333	68.33333333	28.60000038	34.13333333	0.193473178	2.900000095	5.7	0.965517177	96	125.3333333	0.305555556
Rosario	1.01958331	San Antonio	0.743857091	Austin	0.791974252	Dallas	0.971952011	-3.463796348	17.42499924	18.3	0.875000763	1019	1051.666667	32.66666667	29.10000038	32.13333333	0.104238244	4.800000191	5.8	0.208333285	139	168.6666667	0.213429257
Roseau	0.832553314	Benin City	0.541100201	Maceio	0.567057619	Belmopan	0.584612579	-8.96053833	26.97083282	27.73333333	0.762500509	1904	1644	-260	31.79999924	33.1	0.040880528	22	21.83333333	-0.007575758	240	247	0.029166667
Rostov	1.425731006	Skopje	0.826195323	Almaty	0.930451568	Canberra	1.039205021	-5.234641724	9.729166985	12.66666667	2.937499682	599	597.3333333	-1.666666667	26.10000038	33.23333333	0.273307772	-8.5	-4.9	-0.423529412	66	71.66666667	0.085858586
Rotterdam	0.785011872	Paris	0.664158369	London	0.760575226	Cardiff	0.777847249	-3.053276164	10.21666622	11.73333333	1.516667112	895	820.6666667	-74.33333333	20.29999924	23.83333333	0.174055873	-0.899999976	1.8	-3.000000053	98	89	-0.091836735
Sacramento	1.113823861	Irbil	0.349747099	Mosul	0.382087863	Torreon	0.430226193	-2.395977783	16.59166718	18.16666667	1.574999491	472	471	-1	30.89999962	36.46666667	0.180151039	0.200000003	4.8	22.99999964	99	107.6666667	0.087542088
Saint George's	1.093869648	Lagos	0.363785529	Kumasi	0.560185896	Natal	0.573368152	-5.609371748	26.83749962	28.46666667	1.629167048	1772	1465.666667	-306.3333333	31.20000076	33.26666667	0.06623929	22.29999924	23.26666667	0.043348317	234	202.3333333	-0.135327635
Saint John's	0.585671874	Port-of-Spain	0.345602722	Kingston	0.424740541	Grand Turk	0.480555899	-6.466039429	26.71249962	28	1.287500381	1121	872	-249	31.10000038	32.2	0.035369762	22.39999962	23.16666667	0.034226208	149	124	-0.167785235
Salt Lake City	1.069221186	Las Vegas	0.808388565	Tashkent	0.838102679	Ashgabat	0.873435127	-4.565018514	11.40833282	14.03333333	2.625000509	437	417.6666667	-19.33333333	31.29999924	36.76666667	0.174653916	-9.199999809	-2.9	-0.684782602	53	55.33333333	0.044025157
Salvador	1.299406857	Recife	0.529766109	Saint George's	0.642584338	Maceio	0.658169508	-4.894326579	25.25	26.8	1.55	2065	1548	-517	29.60000038	32.13333333	0.085585572	20.10000038	21.8	0.084577094	327	253.6666667	-0.224260958
Samara	1.651186946	Bucharest	0.686459816	Pristina	0.801061841	Detroit	0.928507637	-8.761635742	5.199999809	8.233333333	3.033333524	532	564.6666667	32.66666667	26	30.03333333	0.155128205	-17.79999924	-12.13333333	-0.318352031	68	61.66666667	-0.093137255
San Antonio	1.214322325	Austin	1.247599357	Adana	1.253836767	Peshawar	1.3312955	0.779616496	20.58749962	23.03333333	2.445833715	798	677.6666667	-120.3333333	34.90000153	38.43333333	0.101241595	5.400000095	6.233333333	0.154320967	113	99.66666667	-0.1179941
San Bernardino	0.65284127	Mosul	0.416341491	Irbil	0.573866052	Bir Lehlou	0.693035447	2.224618734	18.64999962	20.5	1.850000381	312	327.3333333	15.33333333	34	38.03333333	0.118627451	3.5	6.3	0.8	66	79.66666667	0.207070707
San Diego	0.628741716	Tripoli	0.166430133	Tijuana	0.472405317	Gaza	0.497328159	0.072476196	17.80833244	19.06666667	1.258334223	317	282.6666667	-34.33333333	29.20000076	28.36666667	-0.028538838	7.400000095	9.766666667	0.319819803	63	71.66666667	0.137566138
San Francisco	0.809480252	Lisbon	0.635366081	Rabat	0.645521245	Cape Town	0.697912778	0.982715127	13.91666698	15.33333333	1.416666349	877	734.3333333	-142.6666667	22.5	23.43333333	0.041481481	3.299999952	7.566666667	1.292929326	179	162.3333333	-0.09310987
San Luis Potosi	1.500902841	Nicosia	0.316695406	Torreon	0.341478042	San Bernardino	0.436042813	12.99670024	17.88333321	20.4	2.516666794	374	339	-35	28.20000076	33.4	0.184397131	6.599999905	6.833333333	0.03535355	66	70.33333333	0.065656566
San Marino	1.52041259	Bursa	0.737171529	Tirana	0.842312991	Rome	0.906679018	-3.717163289	13.07916641	15.73333333	2.654166921	869	732.3333333	-136.6666667	26.5	32.23333333	0.216352201	-1.299999952	2.5	-2.923076994	97	93.33333333	-0.037800687
San Salvador	1.550237018	Kaduna	0.715718015	Naypyidaw	0.969404037	Zaria	0.97936854	-3.189986165	23.30416679	25.4	2.095833206	1831	1621	-210	29.60000038	34.53333333	0.166666652	17	16.46666667	-0.031372549	359	307.6666667	-0.142989786
Santa Cruz	0.727383095	Mbuji-Mayi	0.761894686	Bangui	0.821808381	Vitoria	0.929809446	-11.60389119	24.10416603	26.3	2.195833969	1253	1259.333333	6.333333333	31.5	34.36666667	0.091005291	15.19999981	17.03333333	0.120614049	193	203.6666667	0.055267703
Santiago	0.508300269	Nicosia	0.46819115	Hims	0.471432787	Sacramento	0.51887126	1.716662636	15.39999962	16.53333333	1.133333715	389	354.6666667	-34.33333333	28.79999924	31.46666667	0.092592622	0.800000012	4.7	4.874999912	94	81.66666667	-0.131205674
Santos	0.842761183	Port Vila	0.409906721	Suva	0.698141609	San Jose	0.759191826	-6.22037353	22.72916603	23.43333333	0.704167302	2576	2596.666667	20.66666667	31.20000076	30.16666667	-0.033119682	14.69999981	16.4	0.115646273	324	358.3333333	0.105967078
Sao Luis	0.927973545	Surabaya	0.526814637	Lagos	1.012855407	Panama City	1.093086601	4.733251139	26.95833397	28.8	1.841666031	2182	1870.666667	-311.3333333	31.79999924	33.63333333	0.057652017	22.29999924	24.6	0.103139051	424	371.3333333	-0.124213836
Sao Paulo	0.52645278	Miami	0.74567829	Fuzhou	0.776664161	Brisbane	0.839587777	2.228931109	19.02499962	20.43333333	1.408333715	1487	1413.666667	-73.33333333	28	28.1	0.003571429	10.30000019	11.8	0.145631047	248	240.6666667	-0.029569892
Sao Tome	0.706530324	Fortaleza	0.445325637	Brazzaville	0.535320563	Ho Chi Minh City	0.540694917	3.416615766	25.20000076	27.03333333	1.83333257	1586	1500.666667	-85.33333333	29.29999924	31.76666667	0.084186604	20.5	21.96666667	0.071544715	244	254.6666667	0.043715847
Sapporo	0.86003253	Milan	0.774005509	New York	0.832011369	Banja Luka	0.84343313	2.394995931	8.545833588	11.23333333	2.687499746	1217	1221.666667	4.666666667	25.89999962	28.73333333	0.109395126	-8.699999809	-5.366666667	-0.383141749	151	159.6666667	0.057395143
Sarajevo	1.934634492	Dallas	0.789001287	Louisville	0.799403687	Tirana	0.819759433	-11.02999858	10.34583378	13.06666667	2.720832888	1061	990.6666667	-70.33333333	24.5	31.3	0.27755102	-6	-1.933333333	-0.677777778	118	116.3333333	-0.014124294
Seattle	1.283094458	San Francisco	0.631669439	Rome	0.734943432	Istanbul	0.764697153	-9.829994303	11.03750038	13.6	2.562499619	958	969	11	21.39999962	27.5	0.285046752	-0.400000006	4.1	-11.24999985	155	178	0.148387097
Semarang	1.338332193	Sao Luis	1.033159563	Benin City	1.115464981	Jakarta	1.18749518	-4.450632731	27.61666679	28.66666667	1.049999873	2238	2085.333333	-152.6666667	32	35.93333333	0.122916667	23	22.5	-0.02173913	431	410.6666667	-0.047177108
Sendai	0.636363332	Tokyo	0.508602452	Wuhan	0.578340624	Nanjing	0.724548858	-2.602089233	12.67500019	14.7	2.024999809	1180	1326.333333	146.3333333	28.39999962	30.16666667	0.062206587	-0.699999988	-0.233333333	-0.666666661	183	193	0.054644809
Seoul	1.022974006	Suwon	1.071353214	Daejeon	1.214583356	Goyang	1.252392523	-0.308559977	12.21249962	14.33333333	2.120833715	1362	1509.333333	147.3333333	29.79999924	32.43333333	0.088366918	-7.099999905	-4.9	-0.309859146	331	444	0.341389728
Shanghai	0.549347287	Osaka	0.601799255	Rosario	0.693894895	Wuhan	0.854633043	3.533582764	16.5	18.46666667	1.966666667	1072	1082	10	31.70000076	34.16666667	0.077812803	1.399999976	2.8	1.000000034	164	175.6666667	0.071138211
Shenyeng	0.757093492	Jinxi	0.86418071	Zibo	0.94079101	Beijing	1.004628378	-1.054638468	8.620833397	11.23333333	2.612499936	709	759.6666667	50.66666667	29.70000076	31.76666667	0.069584709	-15.89999962	-13.16666667	-0.171907737	175	204	0.165714286
Shenzhen	1.064164169	Hong Kong	0.606361039	Dhaka	0.772937579	Macau	1.157041893	-0.247389616	22.85416603	24.7	1.845833969	1956	2178	222	32.59999847	33.73333333	0.034764875	12.19999981	13.16666667	0.07923499	350	443.3333333	0.266666667
Shijianzhuang	0.803282398	Beijing	0.969328892	Zibo	1.024208242	Zhengzhou	1.079237911	1.878877564	13.63749981	15.6	1.962500191	532	561	29	32.20000076	34.6	0.074534136	-7.900000095	-5.633333333	-0.28691984	147	193.6666667	0.317460317
Singapore	0.703510414	Kuala Lumpur	0.586593747	Johor Bahru	0.600523201	Pekanbaru	0.724438863	1.873632406	26.99583244	28.33333333	1.33750089	2394	2399.333333	5.333333333	30.89999962	32.86666667	0.063646184	22.89999962	23.6	0.030567703	295	304	0.030508475
Skopje	1.479205099	Austin	1.035462821	San Antonio	1.078042561	Salt Lake City	1.121057833	-11.73305644	12.60833359	14.96666667	2.358333079	517	557.6666667	40.66666667	28	34.93333333	0.247619048	-5.5	-1.133333333	-0.793939394	56	70	0.25
Sofia	1.750188555	Skopje	0.62431274	Konya	0.860405644	Ankara	0.869378678	-0.683343302	10.23333359	12.9	2.666666412	623	581	-42	24.89999962	31.03333333	0.246318627	-6	-3.033333333	-0.494444444	80	77.66666667	-0.029166667
Sri Jawewardenepura Kotte	0.512788916	Colombo	0.779835021	Douala	0.796082171	Ujungpandang	0.954544625	0.031961873	27.40833282	28.6	1.191667175	2858	2784.333333	-73.66666667	31.60000038	33.5	0.060126569	22.79999924	23.23333333	0.019005882	423	476.3333333	0.12608353
St. Louis	1.597559142	Dallas	0.85149017	Nashville	1.196095895	Louisville	1.19850287	-5.814993897	12.77083302	16.4	3.629166985	978	1004.333333	26.33333333	31	36.53333333	0.178494624	-7.599999905	-3.533333333	-0.535087713	103	118.6666667	0.15210356
St. Petersburg	1.484423196	Sofia	0.296017526	Chisinau	0.336647321	Bratislava	0.393056527	-17.25566508	5.366666794	8.233333333	2.86666654	683	652.6666667	-30.33333333	20.20000076	26.3	0.301980149	-10.60000038	-6.466666667	-0.389937129	80	78.33333333	-0.020833333
Stanley	0.563412006	Edinburgh	0.782890432	Reykjavik	0.807562314	Kobenhavn	1.004274794	4.248316892	5.966666698	6.866666667	0.899999968	600	617	17	12.19999981	14.2	0.163934444	-1.299999952	1.166666667	-1.89743593	71	67.33333333	-0.051643192
Stockholm	1.230661265	Budapest	0.317004622	Vienna	0.533283802	Bratislava	0.57856719	-11.85075363	6.650000095	9.7	3.049999905	550	544.3333333	-5.666666667	19.79999924	25.73333333	0.29966335	-7.5	-2.633333333	-0.648888889	69	72.33333333	0.048309179
Sucre	0.571886134	Mexico City	0.339003348	Puebla	0.419526874	Ramallah	0.684241227	0.401471596	15.92500019	18.03333333	2.108333143	683	682.6666667	-0.333333333	25.29999924	27.13333333	0.0724638	5.699999809	6.766666667	0.187134543	147	160.6666667	0.092970522
Sukhumi	0.877976679	New Orleans	0.826951672	Buenos Aires	0.914174507	Curitiba	0.967521089	-13.02501892	13.73750019	16.63333333	2.895833143	1516	1469.666667	-46.33333333	26.5	31.3	0.181132075	1.700000048	3.3	0.941176416	177	160	-0.096045198
Surabaya	1.070271871	Ho Chi Minh City	0.758109331	Phnom Penh	0.763888243	Bangkok	0.849989985	3.53078963	28.06666756	28.86666667	0.79999911	1698	1600.666667	-97.33333333	33.40000153	34.76666667	0.040918116	23.20000076	23.2	-3.29E-08	314	321.3333333	0.023354565
Surat	1.011017421	Bissau	1.728190484	Nagpur	1.767047903	Kanpur	1.91139683	-9.33495992	27.32916641	29.13333333	1.804166921	1201	1344.333333	143.3333333	35.79999924	39.4	0.100558683	16.20000076	16.7	0.030864149	451	568.3333333	0.260162602
Suva	1.936181629	Pago Pago	0.672342867	Sri Jawewardenepura Kotte	1.766022569	Melekeok	1.820956831	-3.856405436	24.85833359	25.9	1.041666412	2635	3181.666667	546.6666667	29.5	31.3	0.061016949	20	20.9	0.045	327	472.6666667	0.445463812
Suwon	0.692569822	Seoul	0.736287739	Daejeon	0.757527067	Goyang	0.890855088	0.308559977	11.8125	14.03333333	2.220833333	1331	1433.333333	102.3333333	30.5	32.13333333	0.053551913	-7.599999905	-5.3	-0.30263157	335	406	0.211940299
Sydney	0.500296375	Porto	0.908350315	Durban	1.014655291	Podgorica	1.027584486	7.229995359	17.99583435	19.56666667	1.570832316	1210	1203.333333	-6.666666667	27.5	28.1	0.021818182	7.699999809	8.833333333	0.147186176	148	155	0.047297297
Tabriz	0.96510024	Tashkent	0.332431708	Ashgabat	0.449298167	Gaziantep	0.469527017	3.22541036	12.3791666	14.26666667	1.887500064	292	333	41	30.79999924	34.83333333	0.130952409	-8.5	-2.666666667	-0.68627451	50	57	0.14
Taichung	1.277566497	Dhaka	0.343051659	Haiphong	0.733259616	Shenzhen	0.823225706	-0.429017741	22.79999924	23.86666667	1.06666743	1711	1854	143	32.29999924	32.8	0.0154799	12.60000038	13.43333333	0.066137534	324	428	0.320987654
Tainan	1.355070088	Dhaka	0.977951624	Hong Kong	1.59820151	Kaohsiung	1.670947721	0.723056641	23.99583435	25.46666667	1.470832316	2370	1942	-428	32.70000076	33.63333333	0.02854228	14.5	14.66666667	0.011494253	572	512.3333333	-0.104312354
Taipei	1.169138278	Santos	0.832313505	Port Vila	1.040570557	San Jose	1.155730147	-1.0821094	22.04583359	23.66666667	1.620833079	2926	2748.333333	-177.6666667	32.09999847	33.4	0.040498492	11.80000019	14.1	0.194915235	344	400.6666667	0.164728682
Taiyuan	1.050874344	Shijianzhuang	1.001372246	Zhengzhou	1.3616705	Lanzhou	1.496834238	0.175002238	10.25833321	12.6	2.341666794	449	431	-18	29.39999962	33.1	0.125850355	-11.69999981	-10.9	-0.068376053	109	121	0.110091743
Taizz	0.858205505	Muscat	0.70477315	Abu Dhabi	0.989911124	Los Angeles	0.992562914	10.00887227	24.15416718	26.53333333	2.379166158	371	419.6666667	48.66666667	33.79999924	36	0.065088781	14.30000019	16.03333333	0.121212106	61	74.33333333	0.218579235
Tallinn	1.009639218	Bratislava	0.215074877	Vienna	0.21874614	Budapest	0.41691371	-11.28385905	5.904166698	8.433333333	2.529166635	673	706.3333333	33.33333333	19.60000038	24.73333333	0.261904737	-9.399999619	-5.133333333	-0.453900687	78	96	0.230769231
Tampa	0.454481361	Orlando	0.563771322	Asuncion	0.786064065	Santa Cruz	0.862521137	0.562988892	22.74583244	24.56666667	1.820834223	1265	1204.333333	-60.66666667	33.70000076	34.8	0.032640926	11.19999981	11.66666667	0.041666684	199	184.6666667	-0.072026801
Tashkent	1.305993331	Irbil	0.621304847	Qom	0.623319368	Mosul	0.630841363	-5.132658285	14.38749981	17.53333333	3.145833524	480	475.6666667	-4.333333333	33.29999924	39.36666667	0.182182209	-6.599999905	0.2	-1.030303031	69	87	0.260869565
Tbilisi	1.598058111	Bishkek	0.768717642	Almaty	0.791400584	Maseru	0.951491105	1.148069458	12.86250019	15.73333333	2.870833143	530	517.3333333	-12.66666667	28.5	35.63333333	0.250292398	-4.199999809	-1	-0.761904751	86	83	-0.034883721
Tegucigalpa	0.891326824	Mandalay	0.477783636	Naypyidaw	0.639318104	Bangalore	0.649146794	7.867943522	21.49583244	23.9	2.404167557	1040	921.3333333	-118.6666667	28.5	31.93333333	0.120467836	14.19999981	15.56666667	0.096244146	200	179	-0.105
Tehran	1.722374458	San Bernardino	0.564977806	Qom	0.596081265	Bir Lehlou	0.601356462	-1.551559041	17.125	19.13333333	2.008333333	261	244	-17	34.40000153	40.63333333	0.181201498	-1.5	-0.1	-0.933333333	43	45.33333333	0.054263566
Tel Aviv-Yafo	1.24592477	Taizz	0.861663413	Hyderabad	0.884965661	Karachi	0.88787983	-18.47553894	19.97916603	22.4	2.420833969	546	502	-44	31	34.66666667	0.11827957	9.800000191	10.36666667	0.057823109	137	143	0.04379562
Teresina	0.699580451	Abuja	1.341267151	Ilorin	1.632450006	Chennai	1.675276111	3.988332761	27.88333321	29.73333333	1.850000127	1444	1376	-68	35.90000153	39	0.086350929	21	22.63333333	0.077777778	321	340	0.059190031
The Hague	0.665392244	Paris	0.579333486	Rotterdam	0.584510058	Cardiff	0.595624088	-3.213343913	9.925000191	11.66666667	1.741666476	833	811	-22	19.79999924	23.13333333	0.168350213	-0.300000012	2.1	-7.999999722	98	89.33333333	-0.088435374
Tianjin	0.535604913	Beijing	0.575403804	Zibo	0.634401539	Jinan	0.734076507	0.798865967	12.75	14.8	2.05	574	623	49	31	32.96666667	0.06344086	-8	-5.933333333	-0.258333333	208	228.6666667	0.099358974
Tijuana	0.232223098	San Diego	0.329709922	Tripoli	0.445161431	Alexandria	0.515874889	0.320006307	17.20416641	18.56666667	1.362500254	300	243.3333333	-56.66666667	28.10000038	28.46666667	0.013048622	7.599999905	8.933333333	0.175438611	61	57.33333333	-0.06010929
Tirana	0.701934305	San Antonio	0.853669505	Podgorica	0.909855303	Austin	0.982315234	-11.84020752	15.47916698	17.4	1.920833015	1251	1176.333333	-74.66666667	29.79999924	33.26666667	0.116331125	1.299999952	4.6	2.538461668	166	177.3333333	0.068273092
Tokyo	0.703896415	Changsha	0.39833542	Wenzhou	0.494536437	Hangzhou	0.546944926	-7.485046997	15.8083334	17.8	1.991666603	1434	1542	108	30.5	32.4	0.062295082	2.799999952	2.866666667	0.023809541	201	215.6666667	0.072968491
Toluca	0.747400781	Puebla	0.501335176	Mexico City	0.502546081	Benoni	0.556211469	-0.28042216	13.375	15.96666667	2.591666667	871	764.6666667	-106.3333333	23.20000076	26.63333333	0.147988468	2.200000048	3.833333333	0.742424205	182	147.6666667	-0.188644689
Toronto	1.621776854	Washington, D.C.	0.637775718	St. Louis	0.767817704	Pittsburgh	0.787339937	-4.800430501	8.408333778	11.43333333	3.024999555	837	842	5	24.89999962	30.8	0.23694781	-11.19999981	-5.2	-0.535714278	86	91.33333333	0.062015504
Torreon	1.332933854	Baghdad	0.20548155	Kuwait	0.591561132	Basra	0.610247435	7.768595581	21.67916679	23.96666667	2.287499873	228	210.3333333	-17.66666667	35.59999847	39.56666667	0.111423269	5.800000191	6.333333333	0.091953987	41	45	0.097560976
Tripoli	1.14661957	Taizz	0.50223487	Los Angeles	0.540461641	Hargeysa	0.725072749	-19.28804749	19.92916679	21.86666667	1.937499873	316	244.6666667	-71.33333333	30.79999924	33.93333333	0.101731629	9.300000191	9.566666667	0.028673814	75	56.66666667	-0.244444444
Tunis	1.017063574	Fez	0.498493177	Taizz	0.620850498	Adana	0.634489221	-2.748178508	18.77916718	20.23333333	1.454166158	488	424.3333333	-63.66666667	31.10000038	35.1	0.12861735	7.099999905	8.3	0.1690141	69	68.33333333	-0.009661836
Turin	1.563326826	Dallas	0.744010744	Austin	1.025333294	San Antonio	1.122618418	-12.25036336	13.24166679	15.36666667	2.124999873	885	821.6666667	-63.33333333	26.60000038	34.33333333	0.290726799	-1.200000048	0.533333333	-1.444444427	131	109	-0.167938931
Ulsan	0.63342851	Busan	0.749537525	Wuhan	0.75888298	Nanjing	0.824886675	-0.451677856	14.02499962	16.2	2.175000381	1251	1377	126	31.29999924	31.83333333	0.017039428	-2.299999952	-0.233333333	-0.898550723	228	267.3333333	0.17251462
Urumqi	1.097721569	Denver	1.082577534	Lanzhou	1.33485972	Calgary	1.403446187	-4.065824178	7.370833397	10.23333333	2.862499936	235	250.3333333	15.33333333	28.60000038	33.73333333	0.179487164	-18.70000076	-13.53333333	-0.276292365	33	36	0.090909091
Vaduz	1.296449592	Milan	0.571459762	Banja Luka	0.776552768	San Marino	0.90240212	-1.663748576	9.516666412	12.13333333	2.616666921	933	1114	181	22.20000076	27.86666667	0.255255212	-5.099999905	-0.766666667	-0.8496732	109	139	0.275229358
Valencia	0.806060938	Mandalay	0.482854232	Bangalore	0.731924582	Merida	0.752676124	11.74000692	24.10416603	25.53333333	1.429167302	1029	961.6666667	-67.33333333	30.39999962	32.9	0.082236856	17.79999924	17.76666667	-0.001872616	184	171	-0.070652174
Valletta	0.683020478	Tel Aviv-Yafo	0.383350797	Tripoli	0.470443952	Haifa	0.481946039	-3.819741008	19.08749962	20.83333333	1.745833715	520	511.3333333	-8.666666667	29.60000038	33.13333333	0.119369355	8.899999619	11.26666667	0.265917657	102	96.33333333	-0.055555556
Valparaiso	0.342403614	Rabat	0.507141964	Valletta	0.528118332	Casablanca	0.613271197	0.977534625	15.13749981	16.3	1.162500191	383	411.3333333	28.33333333	23.39999962	24.83333333	0.061253579	6.400000095	9.2	0.437499979	112	112	0
Vatican City	1.302713553	Adana	0.296597679	Antalya	0.497621478	Izmir	0.623302059	-4.9050236	15.44583321	18.06666667	2.62083346	649	767	118	28.5	33.83333333	0.187134503	2.799999952	5.6	1.000000034	88	124	0.409090909
Vereeniging	0.487388637	Pretoria	0.313322841	Maseru	0.782442175	Queretaro	0.834551348	-0.942681478	16.51666641	19	2.483333588	644	664.6666667	20.66666667	31.10000038	30.4	-0.022508051	-0.400000006	2.2	-6.499999918	111	126.3333333	0.138138138
Vienna	1.996220045	Skopje	0.69900598	Canberra	0.711540088	Tbilisi	0.978256097	-6.200009155	10.54166698	12.86666667	2.324999682	596	644.3333333	48.33333333	23.39999962	30.96666667	0.323361845	-4.300000191	-0.833333333	-0.806201559	73	77.33333333	0.059360731
Vientiane	0.747030018	Kolkata	0.480313871	Rajshahi	0.660806537	Khulna	0.986218895	4.528276571	26.35000038	27.46666667	1.116666285	1698	1670.333333	-27.66666667	33.59999847	36.03333333	0.072420684	16.70000076	15.4	-0.077844354	332	348.3333333	0.049196787
Vilnius	1.327913755	Pristina	0.336014405	Sofia	0.355116713	Belgrade	0.385669154	-12.0166567	6.391666412	9.466666667	3.075000254	648	657	9	21.20000076	27.1	0.278301841	-10.30000019	-5.5	-0.466019427	82	75	-0.085365854
Virginia Beach	0.722847061	Podgorica	0.537638592	Houston	0.730057436	Atlanta	0.83576235	5.612758179	15.4375	17.73333333	2.295833333	1143	1243	100	30.89999962	32.7	0.05825244	0	2.266666667	Inf	125	160.6666667	0.285333333
Vitoria	0.735899651	Kumasi	0.387834436	Yamoussoukro	0.436150969	Kingston	0.569886258	-13.63400244	23.75416756	26.36666667	2.61249911	1304	1120	-184	31.20000076	33.26666667	0.06623929	16.70000076	20.1	0.203592759	199	188.6666667	-0.051926298
Warsaw	1.27974368	Tbilisi	0.417919751	Novi Sad	0.429342573	Bucharest	0.486771608	-10.52499064	8.316666603	10.73333333	2.41666673	506	481.6666667	-24.33333333	21.79999924	28.43333333	0.304281391	-7	-3.6	-0.485714286	73	70	-0.04109589
Washington, D.C.	1.29561349	Nashville	0.374899009	Charlotte	0.409395696	Louisville	0.578440703	-2.729574992	13.3708334	16.36666667	2.99583327	1051	1152.333333	101.3333333	30.60000038	34.8	0.137254888	-4.699999809	-1.3	-0.723404244	104	127.6666667	0.227564103
Wellington	1.161384644	Auckland	0.827966308	Porto	1.024166045	Ponta Delgada	1.094002012	-4.451932959	13.15833378	15.06666667	1.908332888	1324	1130.666667	-193.3333333	19.70000076	24	0.218274064	5.699999809	7.266666667	0.274853844	140	127.3333333	-0.09047619
Willemstad	0.385915973	Oranjestad	0.348167525	Mogadishu	0.490190112	Maracaibo	0.719844008	0.32995402	27.34583282	28.56666667	1.220833842	549	479.6666667	-69.33333333	31.60000038	33.23333333	0.051687751	23	24.4	0.060869565	98	99	0.010204082
Windhoek	1.023519996	Gaborone	0.791674545	San Bernardino	0.875636839	Torreon	0.888231378	2.076307373	19.52499962	22.06666667	2.541667048	369	336.6666667	-32.33333333	31.70000076	34.9	0.100946346	6.099999905	6.833333333	0.120218597	96	90.33333333	-0.059027778
Wuhan	0.943731506	Osaka	0.816977577	Nanchang	1.013411613	Nanjing	1.104513765	4.170003866	16.96666718	19.6	2.633332825	1338	1328.666667	-9.333333333	32.90000153	36.06666667	0.096251216	0.5	2.9	4.8	214	237	0.107476636
Xiamen	0.684880543	Brasilia	0.715614609	Campinas	0.757160234	Rio de Janeiro	0.85439062	-8.666651853	21.12916565	23.43333333	2.304167684	1096	1207.333333	111.3333333	32.29999924	33.33333333	0.031991768	10.19999981	12.26666667	0.202614402	171	212.6666667	0.243664717
Xian	0.963326793	Maseru	0.588237581	Bloemfontein	0.725783143	Vereeniging	0.757938549	-4.958351072	13.97500038	16.63333333	2.658332952	612	567.6666667	-44.33333333	31.20000076	35.66666667	0.143162365	-5.599999905	-2.666666667	-0.523809516	107	108	0.009345794
Yamoussoukro	0.734693349	Ilorin	0.376123544	Ibadan	0.383870465	Ogbomosho	0.392002836	1.671629232	26.78333282	27.9	1.116667175	1203	1112.333333	-90.66666667	32.59999847	35.8	0.098159561	20.5	21.73333333	0.060162602	169	186	0.100591716
Yaounde	0.842931182	Benin City	0.514517388	Surabaya	0.624923225	Maceio	0.713740055	2.473776652	24.08333397	25.9	1.816666031	1674	1733.666667	59.66666667	29.60000038	31.76666667	0.073198184	18.10000038	20.8	0.149171246	304	322	0.059210526
Yerevan	1.479212541	Tashkent	0.540628407	Ashgabat	0.577149562	Las Vegas	0.723476928	1.130551148	11.01666641	14.43333333	3.416666921	333	334	1	29	36.6	0.262068966	-10	-4.833333333	-0.516666667	55	54	-0.018181818
Zagreb	1.815057907	Louisville	0.862942113	Virginia Beach	0.868245058	Dallas	0.886813945	-7.574989828	11.54583359	13.86666667	2.320833079	871	926	55	24.60000038	31.9	0.296747947	-4.099999905	-0.6	-0.853658533	95	107.3333333	0.129824561
Zamboanga	0.482498292	Bangui	0.375244849	Cebu	0.406125464	Mbuji-Mayi	0.552238226	-2.55333252	27.34583282	28.5	1.154167175	1482	1383.666667	-98.33333333	32	33.83333333	0.057291667	22.79999924	23.16666667	0.016081905	228	194.6666667	-0.14619883
Zaria	1.544229737	Abuja	1.075038164	Teresina	1.092117272	Juba	1.213335325	-1.996648153	25.27083397	27.03333333	1.762499364	1038	1088.333333	50.33333333	33.79999924	37.36666667	0.105522707	14.60000038	16.83333333	0.152968006	286	273	-0.045454545
Zhengzhou	0.590899602	Maseru	0.945013065	Vereeniging	1.023664158	Shijianzhuang	1.033095472	-5.438321775	14.83333302	16.76666667	1.933333651	635	679	44	32.70000076	34.86666667	0.066258895	-5	-2.433333333	-0.513333333	159	165	0.037735849
Zibo	1.070186906	Shijianzhuang	0.988939694	Beijing	1.109945436	Zhengzhou	1.165573499	1.250027059	13.44583321	15.9	2.454166794	696	644.6666667	-51.33333333	31.89999962	34.73333333	0.08881924	-7.300000191	-5.3	-0.273972622	226	216	-0.044247788
Zurich	1.114319371	Milan	0.439558974	San Marino	0.775917593	Banja Luka	0.803888867	-1.910012614	9.716666222	11.9	2.183333778	1102	1086.666667	-15.33333333	21.89999962	27.5	0.255707784	-4	0.333333333	-1.083333333	130	134.3333333	0.033333333
NA	NA	NA	NA	NA	NA	NA	NA	NA	NA	NA	NA	NA	NA	NA	NA	NA	NA	NA	NA	NA	NA	NA	NA
